# Supplementary material for: Landscape to microhabitat: Uncovering the multiscale complexity of native and exotic forests on Terceira Island (Azores, Portugal)
Source: PLoS One. 2025 Jun 16;20(6):e0326304. doi: 10.1371/journal.pone.0326304 (PMC12169593; doi:10.1371/journal.pone.0326304)
Supplement: S1 Data — (ZIP) [file pone.0326304.s001.zip]

Archive with 17 entries (16 files):
- Supp_mat (data)/
- Supp_mat (data)/S3_canopy_roughness.csv
- Supp_mat (data)/S1_site_characteristics.csv
- Supp_mat (data)/S1_site_characteristics.xlsx
- Supp_mat (data)/S3_canopy_roughness.xlsx
- Supp_mat (data)/S2_SSCI_plot.csv
- Supp_mat (data)/S2_SSCI_plot.xlsx
- Supp_mat (data)/S4_vascular_plants_information.csv
- Supp_mat (data)/S4_vascular_plants_information.xlsx
- Supp_mat (data)/S5-A_vascular_plants_community_matrix.csv
- Supp_mat (data)/S5-A_vascular_plants_community_matrix.xlsx
- Supp_mat (data)/S5-B_vascular_plants_density.csv
- Supp_mat (data)/S5-B_vascular_plants_density.xlsx
- Supp_mat (data)/S5-C_Tree_basal_area.csv
- Supp_mat (data)/S5-C_Tree_basal_area.xlsx
- Supp_mat (data)/S5_Vascular_plants_data.xlsx
- Supp_mat (data)/Table S1 - Variables description.docx
