# Supplementary material for: Landscape to microhabitat: Uncovering the multiscale complexity of native and exotic forests on Terceira Island (Azores, Portugal)
Source: PLoS One. 2025 Jun 16;20(6):e0326304. doi: 10.1371/journal.pone.0326304 (PMC12169593; doi:10.1371/journal.pone.0326304)
Supplement: S1 Data — (ZIP) [file pone.0326304.s001.zip › Supp_mat (data)/S1_site_characteristics.xlsx]

## Sheet: S1_site_characteristics
X	Y	locationID	locationName	habitat	SRTM_elevation	_slope_mean	_slope_stdev	_slope_min	_slope_max
-27.2396584927273	38.6967831060606	TER-EXO-T01	Mata estado	exotic forest	425	4.60480961727674	3.13566216120013	0.440796196460724	21.4272155761719
-27.26033453	38.6997135612121	TER-EXO-T02	Matela	exotic forest	394	4.95947013989199	2.72477116769393	0.0	17.0446853637695
-27.35159037	38.7649328868182	TER-EXO-T04	Serreta 400	exotic forest	376	8.84170845395941	4.90305840795501	0.440796196460724	27.5478134155273
-27.2625395	38.7615997339394	TER-EXO-T09	Caparica Horses	exotic forest	417	4.33530463807045	2.41674151642629	0.0	14.0622386932373
-27.2501494868182	38.75861316	TER-EXO-T10	Gruta dos Balcões	exotic forest	459	7.04449396191105	5.08348123004614	0.0	25.9296875
-27.261589184697	38.7710242821212	TER-PRIBS-T06	Caparica	exotic forest	336	5.55444566454277	2.51843797557574	0.311693072319031	14.0399227142334
-27.1378448860606	38.7378029801515	TER-PRIBS-T09	Fontinhas	exotic forest	256	4.00061382513016	3.09744323800211	0.0	17.7084541320801
-27.24945067	38.7793934324242	TER-PRIBS-T27	Gruta Chocolade	exotic forest	271	11.2037176694921	5.15467861335263	1.12369227409363	27.7799873352051
-27.3099686727273	38.7687845528788	TER-PRIBS-T28	Pico Rachado	exotic forest	461	11.5663462336428	6.33665104348697	0.311693072319031	34.7629013061523
-27.2188025951515	38.7618814209091	TER-NFBF-T-01	Morro Assombrado	native forest	680	9.54451708133503	5.57622805706721	0.985572516918182	29.9269466400146
-27.2331292057576	38.7521949128788	TER-NFBF-T-02	Biscoito da Ferraria	native forest	590	9.36422977030918	12.5642069506376	0.0	61.4275932312012
-27.2071363568182	38.7501759793939	TER-NFBF-TP41	Pico Alto	native forest	673	11.4256715811623	5.3921175545132	0.881540238857269	27.1272277832031
-27.2273031630303	38.7335211598485	TER-NFPG-T-33	Pico Galhardo	native forest	643	7.23252266555704	5.32470592400449	0.0	25.1748371124268
-27.2900470051515	38.7373166139394	TER-NFSB-T-07	Lomba	native forest	683	10.5743862732123	5.75805577326861	0.623367667198181	27.9454498291016
-27.3077141578788	38.7353447956061	TER-NFSB-T164B	Caldeira Santa Bárbara	native forest	899	11.571065931737	6.09356149414314	0.311693072319031	27.028621673584
-27.3313581504545	38.7523821037879	TER-NFSB-TE48	Lagoinha	native forest	678	12.6958331034037	4.61025452579744	0.623367667198181	26.9652004241943
-27.2006071969697	38.736477240303	TER-NFTB-T-15	Terra Brava A	native forest	637	6.32399242012359	4.24206934949089	0.0	22.6159782409668
-27.1972451777273	38.7320129613636	TER-NFTB-T-18	Terra Brava B	native forest	679	6.4747315323481	5.73661372950867	0.0	32.8152389526367
