# Supplementary material for: Landscape to microhabitat: Uncovering the multiscale complexity of native and exotic forests on Terceira Island (Azores, Portugal)
Source: PLoS One. 2025 Jun 16;20(6):e0326304. doi: 10.1371/journal.pone.0326304 (PMC12169593; doi:10.1371/journal.pone.0326304)
Supplement: S1 Data — (ZIP) [file pone.0326304.s001.zip › Supp_mat (data)/S3_canopy_roughness.xlsx]

## Sheet: SX_canopy_roughness
site_code	roughness_avg	roughness_std
TER-EXO-T01	0.0168234140149939	0.01465009872206573
TER-EXO-T02	0.01462134397052	0.0100386419480552
TER-EXO-T04	0.02311672430867883	0.01258490600416656
TER-EXO-T09	0.01915972011915262	0.01257319219238744
TER-EXO-T10	0.01753661850194989	0.01228884320353782
TER-NFBF-T-01	0.02664220530912759	0.01319628338519654
TER-NFBF-T-02	0.01524057990413018	0.01083585652780937
TER-NFBF-TP41	0.008504207246585002	0.006074059622242185
TER-NFPG-T-33	0.0170194657463111	0.01162115166752148
TER-NFSB-T-07	0.02192322093851909	0.01294117863428568
TER-NFSB-T164B	0.01166228538072904	0.008251102055801528
TER-NFSB-TE48	0.01743578986393837	0.01164051505345799
TER-NFTB-T-15	0.01261425411004236	0.007146166703194142
TER-NFTB-T-18	0.01782490455174073	0.01182007742577932
TER-PRIBS-T06	0.007972467776640749	0.005596038072645195
TER-PRIBS-T09	0.02251468051503417	0.01364248806678378
TER-PRIBS-T27	0.03239956846292499	0.01176827320406741
TER-PRIBS-T28	0.02577759118750288	0.01433356158973388
