# Supplementary material for: Landscape to microhabitat: Uncovering the multiscale complexity of native and exotic forests on Terceira Island (Azores, Portugal)
Source: PLoS One. 2025 Jun 16;20(6):e0326304. doi: 10.1371/journal.pone.0326304 (PMC12169593; doi:10.1371/journal.pone.0326304)
Supplement: S1 Data — (ZIP) [file pone.0326304.s001.zip › Supp_mat (data)/S2_SSCI_plot.csv]

locationID	locationName	Scan	Plot	location	date	Plottype	Canopy Openness (%)	UCI Area (m²)	UCI Circumference (m)	UCI	MEANFD	SD_FD	CV_FD	Mean_AREA	Mean_Circumference	Foliage height diversity	Vertical Evenness	ENL0D (Stand height in m)	ENL1D	ENL2D	SSCI
TER-EXO-T01	Mata estado	3119	17	center	01/08/2024	exotic forest	2,95	16,25	386,84	3,28	1,86	0,09	0,05	118,28	333,08	2,36	0,85	16	10,64	9,78	4,09
TER-EXO-T01	Mata estado	3120	17	edge	01/08/2024	exotic forest	3,07	16,65	159,4	2,62	2,03	0,1	0,05	74,84	315,86	2,32	0,86	15	10,22	8,92	4,72
TER-EXO-T01	Mata estado	3121	17	edge	01/08/2024	exotic forest	2,5	15,14	242,36	3,02	2,07	0,14	0,07	80,96	358,16	2,24	0,83	15	9,43	8,67	4,82
TER-EXO-T01	Mata estado	3122	17	edge	01/08/2024	exotic forest	3	9,15	213,24	3,59	2,11	0,13	0,06	77,59	376,37	2,34	0,83	17	10,41	9,46	5,36
TER-EXO-T01	Mata estado	3123	17	edge	01/08/2024	exotic forest	2,61	16,37	256,38	2,98	2,06	0,14	0,07	89,86	402,94	2,47	0,87	17	11,81	10,57	5,49
TER-EXO-T02	Matela	3124	18	center	01/08/2024	exotic forest	2,52	11,84	223,43	3,26	1,83	0,06	0,03	106,34	281,42	2,2	0,89	12	9,03	8,11	3,53
TER-EXO-T02	Matela	3125	18	edge	01/08/2024	exotic forest	2,17	2,57	96,7	6,76	2,32	0,14	0,06	34,52	235,62	1,87	0,85	9	6,46	5,93	4,47
TER-EXO-T02	Matela	3126	18	edge	01/08/2024	exotic forest	2,15	5,17	175,65	4,61	2,54	0,13	0,05	29,49	287,29	1,83	0,83	9	6,25	5,62	5
TER-EXO-T02	Matela	3127	18	edge	01/08/2024	exotic forest	2,86	4,27	126,26	4,76	1,79	0,1	0,06	106,65	257,41	2,24	0,87	13	9,35	8,25	3,41
TER-EXO-T02	Matela	3128	18	edge	01/08/2024	exotic forest	26,26	3,1	101,54	5,72	2,27	0,21	0,09	38,44	231,51	2	0,87	10	7,37	6,63	4,71
TER-PRIBS-T28	Pico Rachado	3114	25	center	01/08/2024	exotic forest	3,62	11,2	124,09	2,84	1,93	0,13	0,07	135,52	439,02	2,75	0,85	25	15,6	13,32	5,45
TER-PRIBS-T28	Pico Rachado	3115	25	edge	01/08/2024	exotic forest	15,34	22,03	252,55	2,68	1,72	0,19	0,11	127,25	261,6	2,58	0,88	19	13,25	12,12	3,88
TER-PRIBS-T28	Pico Rachado	3116	25	edge	01/08/2024	exotic forest	5,52	13,92	217,3	3,03	1,95	0,11	0,06	120,86	415,99	2,58	0,79	26	13,25	11,47	5,1
TER-PRIBS-T28	Pico Rachado	3117	25	edge	01/08/2024	exotic forest	3,42	8,21	177,56	3,6	1,94	0,11	0,06	130,18	431,14	2,62	0,84	23	13,78	11,69	5,07
TER-PRIBS-T28	Pico Rachado	3118	25	edge	01/08/2024	exotic forest	2,96	3,51	123,14	5,46	2,09	0,14	0,07	93,26	436,48	2,46	0,77	24	11,71	9,75	5,37
TER-EXO-T04	Serreta 400	3109	26	center	01/08/2024	exotic forest	2,32	7,16	195,96	3,95	2,47	0,18	0,07	26,42	220,47	1,74	0,72	11	5,68	4,96	4,26
TER-EXO-T04	Serreta 400	3110	26	edge	01/08/2024	exotic forest	2,08	4,47	170,88	5,01	2,55	0,14	0,06	27,38	261,62	1,76	0,71	12	5,83	5,04	4,53
TER-EXO-T04	Serreta 400	3111	26	edge	01/08/2024	exotic forest	2,16	3,28	177,04	6,38	2,97	0,19	0,06	15,85	233,88	1,6	0,77	8	4,94	4,4	5,02
TER-EXO-T04	Serreta 400	3112	26	edge	01/08/2024	exotic forest	1,99	1,77	93,97	11,04	4,67	0,68	0,15	4,78	132,63	1,41	0,72	7	4,09	3,45	6,74
TER-EXO-T04	Serreta 400	3113	26	edge	01/08/2024	exotic forest	2,03	2,33	119,74	8,02	3,28	0,41	0,13	12,7	220,23	1,71	0,71	11	5,53	4,55	6,04
TER-PRIBS-T09	Fontinhas	3129	8	center	02/08/2024	exotic forest	2,82	9,6	192,03	3,42	1,85	0,1	0,05	148,64	398,67	2,67	0,79	29	14,46	12,05	4,6
TER-PRIBS-T09	Fontinhas	3130	8	edge	02/08/2024	exotic forest	4,23	24,42	321,01	2,74	1,82	0,1	0,05	167,74	423,98	2,62	0,79	28	13,78	11,58	4,35
TER-PRIBS-T09	Fontinhas	3131	8	edge	02/08/2024	exotic forest	2,91	10,39	186,63	3,28	1,98	0,15	0,07	124,86	461,14	2,67	0,79	29	14,4	12,13	5,52
TER-PRIBS-T09	Fontinhas	3133	8	edge	02/08/2024	exotic forest	2,78	8,73	207,17	3,64	2,06	0,16	0,08	85,11	372,42	2,41	0,74	26	11,09	9,31	5,03
TER-PRIBS-T09	Fontinhas	3134	8	edge	02/08/2024	exotic forest	3,3	9,4	186,57	3,43	1,99	0,13	0,07	84,31	316,58	2,41	0,76	24	11,14	9,7	4,8
TER-PRIBS-T27	Gruta Chocolade	3140	9	center	02/08/2024	exotic forest	3,5	18,37	180,13	2,62	1,61	0,07	0,05	314,63	408,91	2,8	0,82	31	16,43	13,96	3,51
TER-PRIBS-T27	Gruta Chocolade	3141	9	edge	02/08/2024	exotic forest	3,53	5,31	146,49	4,31	1,78	0,11	0,06	223,19	460,66	2,79	0,82	30	16,29	13,79	4,51
TER-PRIBS-T27	Gruta Chocolade	3142	9	edge	02/08/2024	exotic forest	3,33	8,61	140,41	3,31	1,72	0,11	0,06	237,83	443,51	2,77	0,81	31	15,98	13,84	4,18
TER-PRIBS-T27	Gruta Chocolade	3143	9	edge	02/08/2024	exotic forest	3,61	16,41	231,44	2,9	1,63	0,07	0,05	316,86	435,99	2,79	0,81	31	16,3	14,29	3,7
TER-PRIBS-T27	Gruta Chocolade	3144	9	edge	02/08/2024	exotic forest	3,16	7,58	201,14	3,87	1,66	0,09	0,05	268,25	407,49	2,73	0,79	31	15,3	12,48	3,61
TER-PRIBS-T06	Caparica	3160	5	center	03/08/2024	exotic forest	2,47	14,12	220,05	3,03	1,93	0,1	0,05	126,03	410,28	2,44	0,9	15	11,45	10,59	4,74
TER-PRIBS-T06	Caparica	3161	5	edge	03/08/2024	exotic forest	2,87	17,05	220,61	2,83	1,76	0,09	0,05	195,6	411,62	2,62	0,91	18	13,77	12,75	4,22
TER-PRIBS-T06	Caparica	3162	5	edge	03/08/2024	exotic forest	2,66	17,14	194,72	2,73	1,79	0,12	0,07	174,68	392,03	2,62	0,92	17	13,74	12,67	4,41
TER-PRIBS-T06	Caparica	3163	5	edge	03/08/2024	exotic forest	2,25	16,62	238,85	2,91	1,97	0,11	0,05	85,52	314,71	2,23	0,87	13	9,33	8,5	4,29
TER-PRIBS-T06	Caparica	3164	5	edge	03/08/2024	exotic forest	2,55	11,36	193,9	3,19	1,96	0,12	0,06	121,6	412,87	2,46	0,91	15	11,71	10,73	4,92
TER-EXO-T09	Caparica Horses	3170	6	center	03/08/2024	exotic forest	2,9	15,44	159,43	2,69	1,74	0,09	0,05	195,08	377,69	2,51	0,84	20	12,36	10,83	3,72
TER-EXO-T09	Caparica Horses	3171	6	edge	03/08/2024	exotic forest	2,51	6,06	154,99	4,06	1,78	0,11	0,06	148,42	331,3	2,43	0,83	19	11,37	10,28	3,83
TER-EXO-T09	Caparica Horses	3172	6	edge	03/08/2024	exotic forest	2,7	5,36	133,93	4,18	1,77	0,1	0,05	140,59	316,18	2,4	0,86	16	11	9,56	3,65
TER-EXO-T09	Caparica Horses	3173	6	edge	03/08/2024	exotic forest	2,33	7,63	176,02	3,72	1,81	0,11	0,06	159,71	398,2	2,35	0,85	16	10,46	9,32	3,75
TER-EXO-T09	Caparica Horses	3174	6	edge	03/08/2024	exotic forest	3,94	11,67	193,92	3,16	1,7	0,08	0,05	179,3	321,31	2,52	0,8	23	12,42	10,57	3,47
TER-EXO-T10	Gruta do Balcões	3165	10	center	03/08/2024	exotic forest	2,22	4,37	119,65	4,61	2,17	0,1	0,05	46,72	254,99	1,94	0,81	11	6,99	6,32	4,16
TER-EXO-T10	Gruta do Balcões	3166	10	edge	03/08/2024	exotic forest	2,26	6,09	149,53	4,01	2,14	0,13	0,06	56,77	285,41	2,04	0,75	15	7,72	6,95	4,35
TER-EXO-T10	Gruta do Balcões	3167	10	edge	03/08/2024	exotic forest	2,13	3,48	147,53	5,79	2,58	0,15	0,06	25,13	251,03	1,67	0,7	11	5,32	4,73	4,36
TER-EXO-T10	Gruta do Balcões	3168	10	edge	03/08/2024	exotic forest	2,31	2,15	121,21	8,9	3,2	0,33	0,1	11,35	177,38	1,45	0,63	10	4,25	3,69	4,57
TER-EXO-T10	Gruta do Balcões	3169	10	edge	03/08/2024	exotic forest	2,32	5,35	119,08	4,05	2,19	0,1	0,04	46,93	268,78	1,95	0,89	9	7,02	6,36	4,28
TER-NFBF-T-01	Morro Assombrado	3175	20	center	05/08/2024	native forest	4,48	3,97	131,51	5,06	2,76	0,28	0,1	13,34	125,17	1,44	0,74	7	4,22	3,8	3,89
TER-NFBF-T-01	Morro Assombrado	3176	20	edge	05/08/2024	native forest	10,2	4,35	87,77	4,2	3,31	0,65	0,19	6,65	76,43	0,97	0,5	7	2,63	2,3	2,72
TER-NFBF-T-01	Morro Assombrado	3177	20	edge	05/08/2024	native forest	3,2	1,9	96,35	9,95	4,25	0,67	0,16	4,83	98,22	1,12	0,69	5	3,05	2,62	4,03
TER-NFBF-T-01	Morro Assombrado	3178	20	edge	05/08/2024	native forest	8,3	1,89	88,7	9,72	5,47	1,4	0,26	3,25	73,58	1,08	0,67	5	2,94	2,57	4,96
TER-NFBF-T-01	Morro Assombrado	3179	20	edge	05/08/2024	native forest	2,62	1,91	95,58	9,85	4,52	0,91	0,2	3,9	81,06	1,05	0,59	6	2,86	2,47	3,91
TER-NFBF-T-02	Biscoito da Ferraria	3155	7	edge	03/08/2024	native forest	3,52	2,14	100,79	8,46	3,88	0,66	0,17	5,37	85,38	1,31	0,51	13	3,7	2,79	4,01
TER-NFBF-T-02	Biscoito da Ferraria	3156	7	edge	03/08/2024	native forest	3,27	1,88	103,55	10,31	4,47	0,88	0,2	5,16	99,97	1,4	0,56	12	4,07	3,02	5,23
TER-NFBF-T-02	Biscoito da Ferraria	3157	7	edge	03/08/2024	native forest	3,11	1,73	90,13	11,41	6,51	4,8	0,74	3,02	83,47	1,39	0,72	7	4,02	3,53	10,64
TER-NFBF-T-02	Biscoito da Ferraria	3158	7	center	03/08/2024	native forest	3,27	3,05	97,31	5,72	3,03	0,31	0,1	8,91	99,73	1,51	0,52	18	4,53	3,74	4,31
TER-NFBF-T-02	Biscoito da Ferraria	3159	7	edge	03/08/2024	native forest	14,44	3,35	90,97	5,17	3,06	0,31	0,1	8,9	107,44	1,51	0,55	16	4,53	3,39	3,92
TER-NFBF-TP41	Pico Alto	3150	21	center	02/08/2024	native forest	2,15	3,49	94,47	5,06	2,81	0,26	0,09	13,98	155,37	1,4	0,56	12	4,07	3,34	3,48
TER-NFBF-TP41	Pico Alto	3151	21	edge	02/08/2024	native forest	17,5	2,5	90,7	6,8	2,93	0,33	0,11	13,31	153,62	1,9	0,55	32	6,71	4,69	5,27
TER-NFBF-TP41	Pico Alto	3152	21	edge	02/08/2024	native forest	4,09	2,86	94,36	6,02	3,01	0,26	0,09	10,01	122,12	1,54	0,5	22	4,65	3,4	3,84
TER-NFBF-TP41	Pico Alto	3153	21	edge	02/08/2024	native forest	3,66	1,88	92,91	9,99	3,39	0,59	0,17	9,85	155,03	1,64	0,58	17	5,13	4,56	6,37
TER-NFBF-TP41	Pico Alto	3154	21	edge	02/08/2024	native forest	2,81	3,32	116,12	5,61	2,64	0,18	0,07	19,71	196,53	1,58	0,55	18	4,88	4,24	4,05
TER-NFPG-T-33	Pico Galhardo	3203	24	center	08/08/2024	native forest	5,9	3,82	94,51	4,72	2,49	0,21	0,09	25,85	212,15	1,85	0,8	10	6,34	5,88	5,04
TER-NFPG-T-33	Pico Galhardo	3204	24	edge	08/08/2024	native forest	4,13	2,94	101,61	6	2,78	0,19	0,07	17,06	199,92	1,74	0,76	10	5,7	5,03	5,21
TER-NFPG-T-33	Pico Galhardo	3205	24	edge	08/08/2024	native forest	4,83	2,39	114,49	7,71	2,72	0,29	0,11	17,19	170,9	1,85	0,8	10	6,37	5,99	6,01
TER-NFPG-T-33	Pico Galhardo	3206	24	edge	08/08/2024	native forest	18,61	1,9	89,5	9,67	3,82	0,85	0,22	6,17	100,55	1,53	0,78	7	4,6	4,26	6,96
TER-NFPG-T-33	Pico Galhardo	3207	24	edge	08/08/2024	native forest	2,68	2,79	107,31	6,42	2,88	0,26	0,09	13,82	162,62	1,59	0,82	7	4,9	4,26	4,64
TER-NFSB-T-07	Lomba	3180	16	center	05/08/2024	native forest	2,27	5,28	121,31	4,1	2,36	0,1	0,04	37,2	278,36	1,92	0,8	11	6,83	6,15	4,74
TER-NFSB-T-07	Lomba	3181	16	edge	05/08/2024	native forest	2,22	2,51	98,47	6,96	2,8	0,22	0,08	14,23	159,78	1,7	0,77	9	5,46	4,81	5,04
TER-NFSB-T-07	Lomba	3182	16	edge	05/08/2024	native forest	2,31	3,22	120,36	5,83	2,53	0,16	0,06	25,2	226,08	1,7	0,77	9	5,48	4,85	4,32
TER-NFSB-T-07	Lomba	3183	16	edge	05/08/2024	native forest	5,84	4,03	109,33	4,75	2,46	0,18	0,07	35,02	300,32	2,1	0,82	13	8,16	7,29	5,99
TER-NFSB-T-07	Lomba	3184	16	edge	05/08/2024	native forest	2,3	3,29	107,91	5,54	2,58	0,2	0,08	29,62	298,46	1,92	0,8	11	6,79	6,16	5,62
TER-NFSB-T164B	Santa Bárbara	3208	4	center	09/09/2024	native forest	2,16	8,1	210,54	3,79	2,26	0,11	0,05	33,97	214,06	1,98	0,7	17	7,26	6,33	4,5
TER-NFSB-T164B	Santa Bárbara	3209	4	edge	09/09/2024	native forest	4,71	2,18	111,74	8,55	3,02	0,6	0,2	13,42	162,32	1,88	0,63	20	6,56	4,9	5,79
TER-NFSB-T164B	Santa Bárbara	3210	4	edge	09/09/2024	native forest	2,87	2,7	118,17	6,82	2,52	0,19	0,08	18,8	154,62	2,06	0,73	17	7,81	6,67	5,78
TER-NFSB-T164B	Santa Bárbara	3211	4	edge	09/09/2024	native forest	2,15	3,88	126,6	5,09	2,28	0,14	0,06	32,53	209,61	1,98	0,73	15	7,26	5,95	4,36
TER-NFSB-T164B	Santa Bárbara	3212	4	edge	09/09/2024	native forest	2,63	2,05	105,14	9,12	3,65	0,42	0,12	6,84	122,8	1,74	0,62	17	5,72	4,24	6,5
TER-NFSB-TE48	Lagoinha B	3185	12	center	07/08/2024	native forest	2,07	3,05	132,44	6,29	2,9	0,19	0,07	13,76	171,39	1,53	0,79	7	4,61	4,15	4,54
TER-NFSB-TE48	Lagoinha B	3186	12	edge	07/08/2024	native forest	2,92	2,2	107,66	8,35	3,29	0,23	0,07	9,11	144,13	1,37	0,71	7	3,95	3,3	4,14
TER-NFSB-TE48	Lagoinha B	3188	12	edge	07/08/2024	native forest	3,15	2,08	106,17	8,93	3,85	0,31	0,08	5,85	116,59	1,3	0,67	7	3,67	3,1	4,6
TER-NFSB-TE48	Lagoinha B	3190	12	edge	07/08/2024	native forest	2,97	2,35	105,72	7,66	2,88	0,2	0,07	12,88	153,59	1,51	0,69	9	4,51	3,91	4,24
TER-NFSB-TE48	Lagoinha B	3192	12	edge	07/08/2024	native forest	2,68	2,42	106,83	7,45	2,96	0,21	0,07	12,18	156,85	1,68	0,81	8	5,36	4,76	5,44
TER-NFTB-T-15	Terra Brava -A	3198	28	center	08/08/2024	native forest	2,18	4,12	133,7	4,95	2,48	0,1	0,04	26,93	235,96	1,86	0,72	13	6,4	5,72	4,88
TER-NFTB-T-15	Terra Brava -A	3199	28	edge	08/08/2024	native forest	2,76	4,96	158,64	4,6	2,48	0,2	0,08	22,75	182	1,79	0,78	10	5,97	5,21	4,48
TER-NFTB-T-15	Terra Brava -A	3200	28	edge	08/08/2024	native forest	4,11	2,69	100,36	6,51	2,5	0,18	0,07	19,24	158,82	1,64	0,68	11	5,16	4,53	3,99
TER-NFTB-T-15	Terra Brava -A	3201	28	edge	08/08/2024	native forest	2,24	3,64	108,96	5,11	2,5	0,26	0,11	21,67	169,43	1,94	0,7	16	6,96	6,27	5,37
TER-NFTB-T-15	Terra Brava -A	3202	28	edge	08/08/2024	native forest	2,54	4,03	116,7	4,84	2,56	0,18	0,07	23,18	210,82	2,07	0,83	12	7,9	7,17	6,36
TER-NFTB-T-18	Terra Brava -B	3193	30	center	08/08/2024	native forest	2,73	2,64	127,11	7,14	3,25	0,51	0,16	10,39	149,86	1,49	0,71	8	4,42	3,82	4,85
TER-NFTB-T-18	Terra Brava -B	3194	30	edge	08/08/2024	native forest	3,3	3,05	108,12	5,91	2,49	0,18	0,07	23,49	189,57	1,86	0,81	10	6,41	5,68	4,88
TER-NFTB-T-18	Terra Brava -B	3195	30	edge	08/08/2024	native forest	2,58	5,17	155,5	4,46	2,44	0,15	0,06	23,5	177,16	1,77	0,81	9	5,87	5,16	4,32
TER-NFTB-T-18	Terra Brava -B	3196	30	edge	08/08/2024	native forest	4,1	3,29	98,68	5,38	2,51	0,14	0,06	19,89	167,37	1,82	0,79	10	6,19	5,56	4,85
TER-NFTB-T-18	Terra Brava -B	3197	30	edge	08/08/2024	native forest	2,42	3,39	115,71	5,51	2,82	0,3	0,11	19,68	245,6	1,89	0,79	11	6,64	6,02	6,43
TER-PRIBS-T15	Agualva	3135	1	center	02/08/2024	exotic forest	3,77	7,46	199,23	3,89	1,89	0,11	0,06	105,55	325,53	2,51	0,87	18	12,31	11,47	4,71
TER-PRIBS-T15	Agualva	3136	1	edge	02/08/2024	exotic forest	2,74	5,56	131,84	4,08	2,23	0,12	0,05	50,65	312,21	2,31	0,76	21	10,1	8,87	5,78
TER-PRIBS-T15	Agualva	3137	1	edge	02/08/2024	exotic forest	3,02	5,19	143,51	4,35	2,02	0,12	0,06	68,86	281,71	2,27	0,82	16	9,71	8,61	4,52
TER-PRIBS-T15	Agualva	3138	1	edge	02/08/2024	exotic forest	2,66	3,43	151,72	5,9	2,26	0,16	0,07	58,46	375,32	2,32	0,86	15	10,2	9,38	6,21
TER-PRIBS-T15	Agualva	3139	1	edge	02/08/2024	exotic forest	3,54	6,29	125,74	3,75	1,99	0,11	0,06	110,12	418,77	2,6	0,85	21	13,41	12,42	5,67
