# Supplementary material for: Landscape to microhabitat: Uncovering the multiscale complexity of native and exotic forests on Terceira Island (Azores, Portugal)
Source: PLoS One. 2025 Jun 16;20(6):e0326304. doi: 10.1371/journal.pone.0326304 (PMC12169593; doi:10.1371/journal.pone.0326304)
Supplement: S1 Data — (ZIP) [file pone.0326304.s001.zip › Supp_mat (data)/S2_SSCI_plot.xlsx]

## Sheet: SX_SSCI_plot
locationID	locationName	Scan	Plot	location	date	Plottype	Canopy Openness (%)	UCI Area (m²)	UCI Circumference (m)	UCI	MEANFD	SD_FD	CV_FD	Mean_AREA	Mean_Circumference	Foliage height diversity	Vertical Evenness	ENL0D (Stand height in m)	ENL1D	ENL2D	SSCI
TER-EXO-T01	Mata estado	3119	17	center	2024-08-01	exotic forest	2.95	16.25	386.84	3.28	1.86	0.09	0.05	118.28	333.08	2.36	0.85	16	10.64	9.78	4.09
TER-EXO-T01	Mata estado	3120	17	edge	2024-08-01	exotic forest	3.07	16.65	159.4	2.62	2.03	0.1	0.05	74.84	315.86	2.32	0.86	15	10.22	8.92	4.72
TER-EXO-T01	Mata estado	3121	17	edge	2024-08-01	exotic forest	2.5	15.14	242.36	3.02	2.07	0.14	0.07	80.96	358.16	2.24	0.83	15	9.43	8.67	4.82
TER-EXO-T01	Mata estado	3122	17	edge	2024-08-01	exotic forest	3	9.15	213.24	3.59	2.11	0.13	0.06	77.59	376.37	2.34	0.83	17	10.41	9.46	5.36
TER-EXO-T01	Mata estado	3123	17	edge	2024-08-01	exotic forest	2.61	16.37	256.38	2.98	2.06	0.14	0.07	89.86	402.94	2.47	0.87	17	11.81	10.57	5.49
TER-EXO-T02	Matela	3124	18	center	2024-08-01	exotic forest	2.52	11.84	223.43	3.26	1.83	0.06	0.03	106.34	281.42	2.2	0.89	12	9.03	8.11	3.53
TER-EXO-T02	Matela	3125	18	edge	2024-08-01	exotic forest	2.17	2.57	96.7	6.76	2.32	0.14	0.06	34.52	235.62	1.87	0.85	9	6.46	5.93	4.47
TER-EXO-T02	Matela	3126	18	edge	2024-08-01	exotic forest	2.15	5.17	175.65	4.61	2.54	0.13	0.05	29.49	287.29	1.83	0.83	9	6.25	5.62	5
TER-EXO-T02	Matela	3127	18	edge	2024-08-01	exotic forest	2.86	4.27	126.26	4.76	1.79	0.1	0.06	106.65	257.41	2.24	0.87	13	9.35	8.25	3.41
TER-EXO-T02	Matela	3128	18	edge	2024-08-01	exotic forest	26.26	3.1	101.54	5.72	2.27	0.21	0.09	38.44	231.51	2	0.87	10	7.37	6.63	4.71
TER-PRIBS-T28	Pico Rachado	3114	25	center	2024-08-01	exotic forest	3.62	11.2	124.09	2.84	1.93	0.13	0.07	135.52	439.02	2.75	0.85	25	15.6	13.32	5.45
TER-PRIBS-T28	Pico Rachado	3115	25	edge	2024-08-01	exotic forest	15.34	22.03	252.55	2.68	1.72	0.19	0.11	127.25	261.6	2.58	0.88	19	13.25	12.12	3.88
TER-PRIBS-T28	Pico Rachado	3116	25	edge	2024-08-01	exotic forest	5.52	13.92	217.3	3.03	1.95	0.11	0.06	120.86	415.99	2.58	0.79	26	13.25	11.47	5.1
TER-PRIBS-T28	Pico Rachado	3117	25	edge	2024-08-01	exotic forest	3.42	8.21	177.56	3.6	1.94	0.11	0.06	130.18	431.14	2.62	0.84	23	13.78	11.69	5.07
TER-PRIBS-T28	Pico Rachado	3118	25	edge	2024-08-01	exotic forest	2.96	3.51	123.14	5.46	2.09	0.14	0.07	93.26	436.48	2.46	0.77	24	11.71	9.75	5.37
TER-EXO-T04	Serreta 400	3109	26	center	2024-08-01	exotic forest	2.32	7.16	195.96	3.95	2.47	0.18	0.07	26.42	220.47	1.74	0.72	11	5.68	4.96	4.26
TER-EXO-T04	Serreta 400	3110	26	edge	2024-08-01	exotic forest	2.08	4.47	170.88	5.01	2.55	0.14	0.06	27.38	261.62	1.76	0.71	12	5.83	5.04	4.53
TER-EXO-T04	Serreta 400	3111	26	edge	2024-08-01	exotic forest	2.16	3.28	177.04	6.38	2.97	0.19	0.06	15.85	233.88	1.6	0.77	8	4.94	4.4	5.02
TER-EXO-T04	Serreta 400	3112	26	edge	2024-08-01	exotic forest	1.99	1.77	93.97	11.04	4.67	0.68	0.15	4.78	132.63	1.41	0.72	7	4.09	3.45	6.74
TER-EXO-T04	Serreta 400	3113	26	edge	2024-08-01	exotic forest	2.03	2.33	119.74	8.02	3.28	0.41	0.13	12.7	220.23	1.71	0.71	11	5.53	4.55	6.04
TER-PRIBS-T09	Fontinhas	3129	8	center	2024-08-02	exotic forest	2.82	9.6	192.03	3.42	1.85	0.1	0.05	148.64	398.67	2.67	0.79	29	14.46	12.05	4.6
TER-PRIBS-T09	Fontinhas	3130	8	edge	2024-08-02	exotic forest	4.23	24.42	321.01	2.74	1.82	0.1	0.05	167.74	423.98	2.62	0.79	28	13.78	11.58	4.35
TER-PRIBS-T09	Fontinhas	3131	8	edge	2024-08-02	exotic forest	2.91	10.39	186.63	3.28	1.98	0.15	0.07	124.86	461.14	2.67	0.79	29	14.4	12.13	5.52
TER-PRIBS-T09	Fontinhas	3133	8	edge	2024-08-02	exotic forest	2.78	8.73	207.17	3.64	2.06	0.16	0.08	85.11	372.42	2.41	0.74	26	11.09	9.31	5.03
TER-PRIBS-T09	Fontinhas	3134	8	edge	2024-08-02	exotic forest	3.3	9.4	186.57	3.43	1.99	0.13	0.07	84.31	316.58	2.41	0.76	24	11.14	9.7	4.8
TER-PRIBS-T27	Gruta Chocolade	3140	9	center	2024-08-02	exotic forest	3.5	18.37	180.13	2.62	1.61	0.07	0.05	314.63	408.91	2.8	0.82	31	16.43	13.96	3.51
TER-PRIBS-T27	Gruta Chocolade	3141	9	edge	2024-08-02	exotic forest	3.53	5.31	146.49	4.31	1.78	0.11	0.06	223.19	460.66	2.79	0.82	30	16.29	13.79	4.51
TER-PRIBS-T27	Gruta Chocolade	3142	9	edge	2024-08-02	exotic forest	3.33	8.61	140.41	3.31	1.72	0.11	0.06	237.83	443.51	2.77	0.81	31	15.98	13.84	4.18
TER-PRIBS-T27	Gruta Chocolade	3143	9	edge	2024-08-02	exotic forest	3.61	16.41	231.44	2.9	1.63	0.07	0.05	316.86	435.99	2.79	0.81	31	16.3	14.29	3.7
TER-PRIBS-T27	Gruta Chocolade	3144	9	edge	2024-08-02	exotic forest	3.16	7.58	201.14	3.87	1.66	0.09	0.05	268.25	407.49	2.73	0.79	31	15.3	12.48	3.61
TER-PRIBS-T06	Caparica	3160	5	center	2024-08-03	exotic forest	2.47	14.12	220.05	3.03	1.93	0.1	0.05	126.03	410.28	2.44	0.9	15	11.45	10.59	4.74
TER-PRIBS-T06	Caparica	3161	5	edge	2024-08-03	exotic forest	2.87	17.05	220.61	2.83	1.76	0.09	0.05	195.6	411.62	2.62	0.91	18	13.77	12.75	4.22
TER-PRIBS-T06	Caparica	3162	5	edge	2024-08-03	exotic forest	2.66	17.14	194.72	2.73	1.79	0.12	0.07	174.68	392.03	2.62	0.92	17	13.74	12.67	4.41
TER-PRIBS-T06	Caparica	3163	5	edge	2024-08-03	exotic forest	2.25	16.62	238.85	2.91	1.97	0.11	0.05	85.52	314.71	2.23	0.87	13	9.33	8.5	4.29
TER-PRIBS-T06	Caparica	3164	5	edge	2024-08-03	exotic forest	2.55	11.36	193.9	3.19	1.96	0.12	0.06	121.6	412.87	2.46	0.91	15	11.71	10.73	4.92
TER-EXO-T09	Caparica Horses	3170	6	center	2024-08-03	exotic forest	2.9	15.44	159.43	2.69	1.74	0.09	0.05	195.08	377.69	2.51	0.84	20	12.36	10.83	3.72
TER-EXO-T09	Caparica Horses	3171	6	edge	2024-08-03	exotic forest	2.51	6.06	154.99	4.06	1.78	0.11	0.06	148.42	331.3	2.43	0.83	19	11.37	10.28	3.83
TER-EXO-T09	Caparica Horses	3172	6	edge	2024-08-03	exotic forest	2.7	5.36	133.93	4.18	1.77	0.1	0.05	140.59	316.18	2.4	0.86	16	11	9.56	3.65
TER-EXO-T09	Caparica Horses	3173	6	edge	2024-08-03	exotic forest	2.33	7.63	176.02	3.72	1.81	0.11	0.06	159.71	398.2	2.35	0.85	16	10.46	9.32	3.75
TER-EXO-T09	Caparica Horses	3174	6	edge	2024-08-03	exotic forest	3.94	11.67	193.92	3.16	1.7	0.08	0.05	179.3	321.31	2.52	0.8	23	12.42	10.57	3.47
TER-EXO-T10	Gruta do Balcões	3165	10	center	2024-08-03	exotic forest	2.22	4.37	119.65	4.61	2.17	0.1	0.05	46.72	254.99	1.94	0.81	11	6.99	6.32	4.16
TER-EXO-T10	Gruta do Balcões	3166	10	edge	2024-08-03	exotic forest	2.26	6.09	149.53	4.01	2.14	0.13	0.06	56.77	285.41	2.04	0.75	15	7.72	6.95	4.35
TER-EXO-T10	Gruta do Balcões	3167	10	edge	2024-08-03	exotic forest	2.13	3.48	147.53	5.79	2.58	0.15	0.06	25.13	251.03	1.67	0.7	11	5.32	4.73	4.36
TER-EXO-T10	Gruta do Balcões	3168	10	edge	2024-08-03	exotic forest	2.31	2.15	121.21	8.9	3.2	0.33	0.1	11.35	177.38	1.45	0.63	10	4.25	3.69	4.57
TER-EXO-T10	Gruta do Balcões	3169	10	edge	2024-08-03	exotic forest	2.32	5.35	119.08	4.05	2.19	0.1	0.04	46.93	268.78	1.95	0.89	9	7.02	6.36	4.28
TER-NFBF-T-01	Morro Assombrado	3175	20	center	2024-08-05	native forest	4.48	3.97	131.51	5.06	2.76	0.28	0.1	13.34	125.17	1.44	0.74	7	4.22	3.8	3.89
TER-NFBF-T-01	Morro Assombrado	3176	20	edge	2024-08-05	native forest	10.2	4.35	87.77	4.2	3.31	0.65	0.19	6.65	76.43	0.97	0.5	7	2.63	2.3	2.72
TER-NFBF-T-01	Morro Assombrado	3177	20	edge	2024-08-05	native forest	3.2	1.9	96.35	9.95	4.25	0.67	0.16	4.83	98.22	1.12	0.69	5	3.05	2.62	4.03
TER-NFBF-T-01	Morro Assombrado	3178	20	edge	2024-08-05	native forest	8.3	1.89	88.7	9.72	5.47	1.4	0.26	3.25	73.58	1.08	0.67	5	2.94	2.57	4.96
TER-NFBF-T-01	Morro Assombrado	3179	20	edge	2024-08-05	native forest	2.62	1.91	95.58	9.85	4.52	0.91	0.2	3.9	81.06	1.05	0.59	6	2.86	2.47	3.91
TER-NFBF-T-02	Biscoito da Ferraria	3155	7	edge	2024-08-03	native forest	3.52	2.14	100.79	8.46	3.88	0.66	0.17	5.37	85.38	1.31	0.51	13	3.7	2.79	4.01
TER-NFBF-T-02	Biscoito da Ferraria	3156	7	edge	2024-08-03	native forest	3.27	1.88	103.55	10.31	4.47	0.88	0.2	5.16	99.97	1.4	0.56	12	4.07	3.02	5.23
TER-NFBF-T-02	Biscoito da Ferraria	3157	7	edge	2024-08-03	native forest	3.11	1.73	90.13	11.41	6.51	4.8	0.74	3.02	83.47	1.39	0.72	7	4.02	3.53	10.64
TER-NFBF-T-02	Biscoito da Ferraria	3158	7	center	2024-08-03	native forest	3.27	3.05	97.31	5.72	3.03	0.31	0.1	8.91	99.73	1.51	0.52	18	4.53	3.74	4.31
TER-NFBF-T-02	Biscoito da Ferraria	3159	7	edge	2024-08-03	native forest	14.44	3.35	90.97	5.17	3.06	0.31	0.1	8.9	107.44	1.51	0.55	16	4.53	3.39	3.92
TER-NFBF-TP41	Pico Alto	3150	21	center	2024-08-02	native forest	2.15	3.49	94.47	5.06	2.81	0.26	0.09	13.98	155.37	1.4	0.56	12	4.07	3.34	3.48
TER-NFBF-TP41	Pico Alto	3151	21	edge	2024-08-02	native forest	17.5	2.5	90.7	6.8	2.93	0.33	0.11	13.31	153.62	1.9	0.55	32	6.71	4.69	5.27
TER-NFBF-TP41	Pico Alto	3152	21	edge	2024-08-02	native forest	4.09	2.86	94.36	6.02	3.01	0.26	0.09	10.01	122.12	1.54	0.5	22	4.65	3.4	3.84
TER-NFBF-TP41	Pico Alto	3153	21	edge	2024-08-02	native forest	3.66	1.88	92.91	9.99	3.39	0.59	0.17	9.85	155.03	1.64	0.58	17	5.13	4.56	6.37
TER-NFBF-TP41	Pico Alto	3154	21	edge	2024-08-02	native forest	2.81	3.32	116.12	5.61	2.64	0.18	0.07	19.71	196.53	1.58	0.55	18	4.88	4.24	4.05
TER-NFPG-T-33	Pico Galhardo	3203	24	center	2024-08-08	native forest	5.9	3.82	94.51	4.72	2.49	0.21	0.09	25.85	212.15	1.85	0.8	10	6.34	5.88	5.04
TER-NFPG-T-33	Pico Galhardo	3204	24	edge	2024-08-08	native forest	4.13	2.94	101.61	6	2.78	0.19	0.07	17.06	199.92	1.74	0.76	10	5.7	5.03	5.21
TER-NFPG-T-33	Pico Galhardo	3205	24	edge	2024-08-08	native forest	4.83	2.39	114.49	7.71	2.72	0.29	0.11	17.19	170.9	1.85	0.8	10	6.37	5.99	6.01
TER-NFPG-T-33	Pico Galhardo	3206	24	edge	2024-08-08	native forest	18.61	1.9	89.5	9.67	3.82	0.85	0.22	6.17	100.55	1.53	0.78	7	4.6	4.26	6.96
TER-NFPG-T-33	Pico Galhardo	3207	24	edge	2024-08-08	native forest	2.68	2.79	107.31	6.42	2.88	0.26	0.09	13.82	162.62	1.59	0.82	7	4.9	4.26	4.64
TER-NFSB-T-07	Lomba	3180	16	center	2024-08-05	native forest	2.27	5.28	121.31	4.1	2.36	0.1	0.04	37.2	278.36	1.92	0.8	11	6.83	6.15	4.74
TER-NFSB-T-07	Lomba	3181	16	edge	2024-08-05	native forest	2.22	2.51	98.47	6.96	2.8	0.22	0.08	14.23	159.78	1.7	0.77	9	5.46	4.81	5.04
TER-NFSB-T-07	Lomba	3182	16	edge	2024-08-05	native forest	2.31	3.22	120.36	5.83	2.53	0.16	0.06	25.2	226.08	1.7	0.77	9	5.48	4.85	4.32
TER-NFSB-T-07	Lomba	3183	16	edge	2024-08-05	native forest	5.84	4.03	109.33	4.75	2.46	0.18	0.07	35.02	300.32	2.1	0.82	13	8.16	7.29	5.99
TER-NFSB-T-07	Lomba	3184	16	edge	2024-08-05	native forest	2.3	3.29	107.91	5.54	2.58	0.2	0.08	29.62	298.46	1.92	0.8	11	6.79	6.16	5.62
TER-NFSB-T164B	Santa Bárbara	3208	4	center	2024-09-09	native forest	2.16	8.1	210.54	3.79	2.26	0.11	0.05	33.97	214.06	1.98	0.7	17	7.26	6.33	4.5
TER-NFSB-T164B	Santa Bárbara	3209	4	edge	2024-09-09	native forest	4.71	2.18	111.74	8.55	3.02	0.6	0.2	13.42	162.32	1.88	0.63	20	6.56	4.9	5.79
TER-NFSB-T164B	Santa Bárbara	3210	4	edge	2024-09-09	native forest	2.87	2.7	118.17	6.82	2.52	0.19	0.08	18.8	154.62	2.06	0.73	17	7.81	6.67	5.78
TER-NFSB-T164B	Santa Bárbara	3211	4	edge	2024-09-09	native forest	2.15	3.88	126.6	5.09	2.28	0.14	0.06	32.53	209.61	1.98	0.73	15	7.26	5.95	4.36
TER-NFSB-T164B	Santa Bárbara	3212	4	edge	2024-09-09	native forest	2.63	2.05	105.14	9.12	3.65	0.42	0.12	6.84	122.8	1.74	0.62	17	5.72	4.24	6.5
TER-NFSB-TE48	Lagoinha B	3185	12	center	2024-08-07	native forest	2.07	3.05	132.44	6.29	2.9	0.19	0.07	13.76	171.39	1.53	0.79	7	4.61	4.15	4.54
TER-NFSB-TE48	Lagoinha B	3186	12	edge	2024-08-07	native forest	2.92	2.2	107.66	8.35	3.29	0.23	0.07	9.11	144.13	1.37	0.71	7	3.95	3.3	4.14
TER-NFSB-TE48	Lagoinha B	3188	12	edge	2024-08-07	native forest	3.15	2.08	106.17	8.93	3.85	0.31	0.08	5.85	116.59	1.3	0.67	7	3.67	3.1	4.6
TER-NFSB-TE48	Lagoinha B	3190	12	edge	2024-08-07	native forest	2.97	2.35	105.72	7.66	2.88	0.2	0.07	12.88	153.59	1.51	0.69	9	4.51	3.91	4.24
TER-NFSB-TE48	Lagoinha B	3192	12	edge	2024-08-07	native forest	2.68	2.42	106.83	7.45	2.96	0.21	0.07	12.18	156.85	1.68	0.81	8	5.36	4.76	5.44
TER-NFTB-T-15	Terra Brava -A	3198	28	center	2024-08-08	native forest	2.18	4.12	133.7	4.95	2.48	0.1	0.04	26.93	235.96	1.86	0.72	13	6.4	5.72	4.88
TER-NFTB-T-15	Terra Brava -A	3199	28	edge	2024-08-08	native forest	2.76	4.96	158.64	4.6	2.48	0.2	0.08	22.75	182	1.79	0.78	10	5.97	5.21	4.48
TER-NFTB-T-15	Terra Brava -A	3200	28	edge	2024-08-08	native forest	4.11	2.69	100.36	6.51	2.5	0.18	0.07	19.24	158.82	1.64	0.68	11	5.16	4.53	3.99
TER-NFTB-T-15	Terra Brava -A	3201	28	edge	2024-08-08	native forest	2.24	3.64	108.96	5.11	2.5	0.26	0.11	21.67	169.43	1.94	0.7	16	6.96	6.27	5.37
TER-NFTB-T-15	Terra Brava -A	3202	28	edge	2024-08-08	native forest	2.54	4.03	116.7	4.84	2.56	0.18	0.07	23.18	210.82	2.07	0.83	12	7.9	7.17	6.36
TER-NFTB-T-18	Terra Brava -B	3193	30	center	2024-08-08	native forest	2.73	2.64	127.11	7.14	3.25	0.51	0.16	10.39	149.86	1.49	0.71	8	4.42	3.82	4.85
TER-NFTB-T-18	Terra Brava -B	3194	30	edge	2024-08-08	native forest	3.3	3.05	108.12	5.91	2.49	0.18	0.07	23.49	189.57	1.86	0.81	10	6.41	5.68	4.88
TER-NFTB-T-18	Terra Brava -B	3195	30	edge	2024-08-08	native forest	2.58	5.17	155.5	4.46	2.44	0.15	0.06	23.5	177.16	1.77	0.81	9	5.87	5.16	4.32
TER-NFTB-T-18	Terra Brava -B	3196	30	edge	2024-08-08	native forest	4.1	3.29	98.68	5.38	2.51	0.14	0.06	19.89	167.37	1.82	0.79	10	6.19	5.56	4.85
TER-NFTB-T-18	Terra Brava -B	3197	30	edge	2024-08-08	native forest	2.42	3.39	115.71	5.51	2.82	0.3	0.11	19.68	245.6	1.89	0.79	11	6.64	6.02	6.43
TER-PRIBS-T15	Agualva	3135	1	center	2024-08-02	exotic forest	3.77	7.46	199.23	3.89	1.89	0.11	0.06	105.55	325.53	2.51	0.87	18	12.31	11.47	4.71
TER-PRIBS-T15	Agualva	3136	1	edge	2024-08-02	exotic forest	2.74	5.56	131.84	4.08	2.23	0.12	0.05	50.65	312.21	2.31	0.76	21	10.1	8.87	5.78
TER-PRIBS-T15	Agualva	3137	1	edge	2024-08-02	exotic forest	3.02	5.19	143.51	4.35	2.02	0.12	0.06	68.86	281.71	2.27	0.82	16	9.71	8.61	4.52
TER-PRIBS-T15	Agualva	3138	1	edge	2024-08-02	exotic forest	2.66	3.43	151.72	5.9	2.26	0.16	0.07	58.46	375.32	2.32	0.86	15	10.2	9.38	6.21
TER-PRIBS-T15	Agualva	3139	1	edge	2024-08-02	exotic forest	3.54	6.29	125.74	3.75	1.99	0.11	0.06	110.12	418.77	2.6	0.85	21	13.41	12.42	5.67
