# Supplementary material for: Landscape to microhabitat: Uncovering the multiscale complexity of native and exotic forests on Terceira Island (Azores, Portugal)
Source: PLoS One. 2025 Jun 16;20(6):e0326304. doi: 10.1371/journal.pone.0326304 (PMC12169593; doi:10.1371/journal.pone.0326304)
Supplement: S1 Data — (ZIP) [file pone.0326304.s001.zip › Supp_mat (data)/S4_vascular_plants_information.csv]

species_code	genus	specificEpithet	colonisation_status	ABP_code	species_name	dominant_strata
Aca_mel	Acacia	melanoxylon	invasive	F00296	Acacia melanoxylon	canopy
Als_coo	Sphaeropteris	cooperi	invasive	F00035	Sphaeropteris cooperi	understory
Arc_azo	Arceuthobium	azoricum	endemic	F00487	Arceuthobium azoricum	canopy
Asp_sco	Asplenium	scolopendrium	native	F00020	Asplenium scolopendrium	ground
Ble_par	Doodia	caudata	introduced	F00032	Doodia caudata	ground
Ble_spi	Struthiopteris	spicant	native	F00031	Struthiopteris spicant	ground
Cal_vul	Calluna	vulgaris	native	F00541	Calluna vulgaris	ground
Car_cal	Cardamine	caldeirarum	endemic	F00224	Cardamine caldeirarum	ground
Car_per	Carex	peregrina	native	F01085	Carex peregrina	ground
Car_pil	Carex	pilulifera	endemic	F01087	Carex pilulifera	ground
Car_sp	Carex	sp.	NA	NA	Carex sp.	ground
Car_vul	Carex	vulcani	endemic	F01091	Carex vulcani	ground
Cent_sci	Centaurium	scilloides	endemic	F00566	Centaurium scilloides	ground
Cer_jun	Ceradenia	jungermannioides	native	F00049	Ceradenia jungermannioides	understory
Cry_jap	Cryptomeria	japonica	introduced	F00075	Cryptomeria japonica	canopy
Cul_mac	Culcita	macrocarpa	native	F00034	Culcita macrocarpa	understory
Dep_pet	Deparia	petersenii	introduced	F00026	Deparia petersenii	ground
Des_fol	Deschampsia	foliosa	endemic	F00973	Deschampsia foliosa	ground
Dip_cau	Diplazium	caudatum	native	F00027	Diplazium caudatum	understory
Dry_aem	Dryopteris	aemula	native	F00038	Dryopteris aemula	understory
Dry_azo	Dryopteris	azorica	endemic	F00041	Dryopteris azorica	understory
Dry_cri	Dryopteris	crispifolia	endemic	F00042	Dryopteris crispifolia	understory
Ela_sem	Elaphoglossum	semicylindricum	native	F00045	Elaphoglossum semicylindricum	understory
Ele_mul	Eleocharis	multicaulis	native	F01103	Eleocharis multicaulis	ground
Eri_azo	Erica	azorica	endemic	F00543	Erica azorica	canopy
Euc_glo	Eucalyptus	globulus	introduced	F00474	Eucalyptus globulus	canopy
Fra_ves	Fragaria	vesca	native	F00277	Fragaria vesca	ground
Fra_azo	Frangula	azorica	endemic	F00421	Frangula azorica	canopy
Gra_azo	Grammitis	azorica	endemic	F00050	Grammitis azorica	understory
Hed_azo	Hedera	azorica	endemic	F00499	Hedera azorica	understory
Hed_gar	Hedychium	gardnerianum	invasive	F01115	Hedychium gardnerianum	understory
Hol_rig	Holcus	rigidus	endemic	F00285	Holcus rigidus	ground
Hup_dent	Huperzia	dentata	native	F00991	Huperzia dentata	ground
Hym_tun	Hymenophyllum	tunbrigense	native	F00052	Hymenophyllum tunbrigense	understory
Hym_wil	Hymenophyllum	wilsonii	native	F00053	Hymenophyllum wilsonii	understory
Hyp_fol	Hypericum	foliosum	endemic	F00435	Hypericum foliosum	canopy
Ile_azo	Ilex	azorica	endemic	F00420	Ilex azorica	canopy
Ile_per	Ilex	azorica	endemic	F00420	Ilex azorica	canopy
Jun_bre	Juniperus	brevifolia	endemic	F00073	Juniperus brevifolia	canopy
Jun_eff	Juncus	effusus	native	F00909	Juncus effusus	understory
Lac_wat	Lactuca	watsoniana	endemic	F00807	Lactuca watsoniana	understory
Lau_azo	Laurus	azorica	endemic	F00196	Laurus azorica	canopy
Luz_pur	Luzula	purpureosplendens	endemic	F00918	Luzula purpureosplendens	ground
Lys_azo	Lysimachia	azorica	endemic	F00552	Lysimachia azorica	ground
Met_exc	Metrosideros	excelsa	invasive	F00477	Metrosideros excelsa	canopy
Mor_fay	Morella	faya	native	F00076	Morella faya	canopy
Myr_afr	Myrsine	retusa	endemic	F01178	Myrsine retusa	understory
Myr_ret	Myrsine	retusa	endemic	F01178	Myrsine retusa	understory
Osm_reg	Osmunda	regalis	native	F00030	Osmunda regalis	understory
Phy_ame	Phytolacca	americana	invasive	F00141	Phytolacca americana	understory
Pic_azo	Picconia	azorica	endemic	F00562	Picconia azorica	canopy
Pin_pin	Pinus	pinaster	introduced	F00074	Pinus pinaster	canopy
Pit_und	Pittosporum	undulatum	invasive	F00271	Pittosporum undulatum	canopy
Pla_mic	Platanthera	micrantha	endemic	F01608	Platanthera micrantha	ground
Pol_azo	Polysiphonia	azorica	endemic	F04429	Polysiphonia azorica	understory
Pol_set	Polystichum	setiferum	native	F00044	Polystichum setiferum	understory
Pot_ang	Potentilla	anglica	native	F00279	Potentilla anglica	ground
Pte_aqu	Pteridium	aquilinum	native	F00055	Pteridium aquilinum	understory
Pte_inc	Pteris	incompleta	native	F00064	Pteris incompleta	understory
Rub_ago	Rubia	agostinhoi	endemic	F00582	Rubia agostinhoi	ground
Rub_ulm	Rubus	ulmifolius	invasive	F00288	Rubus ulmifolius	understory
Sel_kra	Selaginella	kraussiana	native	F00068	Selaginella kraussiana	ground
Sib_eur	Sibthorpia	europaea	native	F00687	Sibthorpia europaea	ground
Smi_can	Smilax	canariensis	endemic	F00876	Smilax canariensis	understory
SP10	NA	NA	NA	NA	SP10	ground
SP13	NA	NA	NA	NA	SP13	understory
Tol_azo	Tolpis	azorica	endemic	F00847	Tolpis azorica	ground
Tri_spe	Vandenboschia	speciosa	native	F00054	Vandenboschia speciosa	ground
Vac_cyl	Vaccinium	cylindraceum	endemic	F00545	Vaccinium cylindraceum	canopy
Van_spe	Vandenboschia	speciosa	native	F00054	Vandenboschia speciosa	ground
Vib_tre	Viburnum	treleasei	endemic	F00720	Viburnum treleasei	understory
Woo_rad	Woodwardia	radicans	native	F00033	Woodwardia radicans	understory
