# Supplementary material for: Landscape to microhabitat: Uncovering the multiscale complexity of native and exotic forests on Terceira Island (Azores, Portugal)
Source: PLoS One. 2025 Jun 16;20(6):e0326304. doi: 10.1371/journal.pone.0326304 (PMC12169593; doi:10.1371/journal.pone.0326304)
Supplement: S1 Data — (ZIP) [file pone.0326304.s001.zip › Supp_mat (data)/S5-A_vascular_plants_community_matrix.csv]

locationID	Aca_mel	Als_coo	Asp_sco	Ble_par	Ble_spi	Car_sp	Cry_jap	Cul_mac	Dep_pet	Dip_cau	Dry_azo	Eri_azo	Euc_glo	Hed_azo	Hed_gar	Hym_tun	Hyp_fol	Ile_azo	Lau_azo	Lys_azo	Met_exc	Mor_fay	Myr_ret	Pin_pin	Pit_und	Pte_aqu	Pte_inc	Rub_ulm	Sel_kra	SP10	Van_spe	Phy_ame	SP13	Luz_pur	Vac_cyl	Woo_rad	Jun_bre	Ile_per	Fra_azo	Myr_afr	Dry_aem	Ela_sem	Tri_spe	Pol_azo	Pla_mic	Sib_eur	Pic_azo	Cal_vul	Gra_azo
TER-EXO-T03	1	0	0	0	1	0	1	1	0	0	1	0	0	1	1	1	0	1	0	0	0	0	0	0	1	0	0	0	0	0	0	0	0	0	0	0	0	0	0	0	0	0	0	0	0	0	0	0	0
TER-EXO-T05	1	1	0	1	0	0	1	0	1	1	1	0	0	0	1	0	0	0	0	0	0	0	0	0	1	1	0	0	0	0	0	0	0	0	0	1	0	0	0	0	0	0	0	0	0	0	0	0	0
TER-EXO-T06	1	1	0	0	1	0	0	1	1	1	1	0	0	0	1	0	0	0	0	0	0	0	0	0	1	0	1	0	1	0	0	0	0	1	0	0	0	0	0	0	0	0	0	0	0	0	0	0	0
TER-EXO-T10	1	0	0	0	1	0	0	1	0	0	1	1	0	1	1	1	1	1	1	0	0	1	1	0	1	0	0	1	0	0	1	0	0	0	1	0	0	0	0	0	0	0	0	0	0	0	0	0	0
TER-EXO-T02	0	1	1	0	1	1	0	0	0	1	1	1	0	0	1	1	0	1	1	1	0	0	0	0	1	1	1	1	1	0	1	0	0	0	0	0	0	0	0	0	0	0	0	0	0	0	0	0	0
TER-EXO-T07	0	1	0	0	1	0	1	0	1	1	1	0	1	1	1	0	0	0	0	0	0	0	0	0	1	0	0	0	1	0	1	1	1	0	0	0	0	0	0	0	0	0	0	0	0	0	0	0	0
TER-EXO-T01	0	0	1	0	0	0	1	0	0	1	1	0	1	0	1	1	0	0	1	0	0	0	1	0	1	0	0	0	0	0	0	0	0	0	0	0	0	0	0	0	0	0	0	0	0	0	0	0	0
TER-EXO-T08	0	0	1	0	0	0	0	0	0	1	1	0	0	0	0	0	0	0	1	0	0	1	0	0	1	0	1	0	1	1	1	1	0	0	0	0	0	0	0	0	0	0	0	0	0	0	0	0	0
TER-EXO-T09	0	0	0	0	0	0	0	0	0	1	1	0	0	0	0	1	0	0	0	0	0	1	0	0	1	0	0	0	0	0	1	0	0	0	0	0	0	0	0	0	0	0	0	0	0	0	0	0	0
TER-EXO-T04	0	0	0	0	0	0	0	0	0	0	1	1	0	0	1	0	0	0	0	0	1	1	1	1	1	1	0	0	0	0	0	0	0	1	1	0	0	0	0	0	0	0	0	0	0	0	0	0	0
TER-NFPG-T-33	0	0	0	0	1	0	0	1	1	1	1	1	0	0	1	1	1	0	1	1	0	0	0	0	0	0	0	1	1	0	0	0	0	1	1	0	1	1	1	1	1	1	1	1	1	1	0	0	0
TER-NFTB-T-15	0	0	0	0	1	0	0	1	0	1	1	1	0	1	1	1	1	0	1	1	0	0	0	0	0	0	0	0	1	0	0	0	0	1	1	0	1	1	1	1	1	1	1	0	1	1	1	1	1
TER-NFTB-T-18	0	0	0	0	1	0	0	1	0	0	1	1	0	1	1	1	1	0	1	1	0	0	0	0	1	1	0	0	1	0	0	0	0	1	1	0	1	1	1	1	1	1	0	0	1	0	1	1	0
TER-NFBF-T-01	0	0	0	0	1	0	0	1	0	0	1	1	0	1	1	1	0	0	1	1	0	1	0	0	0	1	1	0	1	0	0	0	0	1	1	1	1	1	1	1	1	1	1	0	1	1	1	1	1
TER-NFBF-TP41	0	0	0	0	1	0	0	1	0	0	1	1	0	0	1	1	1	0	1	1	0	0	0	0	0	1	0	1	1	0	0	0	0	1	1	0	1	1	1	1	1	1	1	0	1	0	1	0	0
TER-NFBF-T-02	0	0	0	0	1	0	1	1	0	0	1	1	0	1	1	1	0	0	1	1	0	0	0	0	0	1	0	1	1	0	0	0	0	1	1	0	1	1	1	1	1	1	1	1	1	0	0	1	0
TER-NFSB-T164B	0	0	0	0	1	0	0	1	0	0	1	0	0	1	0	1	0	0	1	1	0	0	0	0	0	0	0	0	1	0	0	0	0	1	1	0	1	1	0	1	1	1	1	0	1	1	0	1	0
TER-NFSB-TE48	0	0	0	0	1	0	0	1	0	0	1	1	0	1	1	1	1	0	1	1	0	0	0	0	0	1	0	1	1	0	0	0	0	1	1	0	1	1	0	1	1	1	0	0	0	1	0	0	0
TER-NFSB-TE49	0	0	0	0	1	0	0	1	0	0	1	0	0	0	0	1	0	0	1	1	0	0	0	0	0	0	0	0	1	0	0	0	0	1	1	0	1	1	0	1	1	1	0	0	1	0	0	1	0
TER-NFSB-T-07	0	0	0	0	1	0	0	1	0	0	1	1	0	0	1	1	1	0	1	1	0	0	0	0	0	1	0	1	1	0	0	0	0	1	1	0	1	1	0	1	1	1	1	1	1	1	0	1	0
[truncated: 23 more columns]
