# Supplementary material for: Landscape to microhabitat: Uncovering the multiscale complexity of native and exotic forests on Terceira Island (Azores, Portugal)
Source: PLoS One. 2025 Jun 16;20(6):e0326304. doi: 10.1371/journal.pone.0326304 (PMC12169593; doi:10.1371/journal.pone.0326304)
Supplement: S1 Data — (ZIP) [file pone.0326304.s001.zip › Supp_mat (data)/S5-B_vascular_plants_density.xlsx]

## Sheet: S4-B_vascular_plants_density
locationID	Aca_mel	Als_coo	Asp_sco	Ble_par	Ble_spi	Cal_vul	Cry_jap	Cul_mac	Dep_pet	Dip_cau	Dry_azo	Eri_azo	Euc_glo	Fra_azo	Hed_azo	Hed_gar	Ile_azo	Ile_per	Jun_bre	Lau_azo	Met_exc	Mor_fay	Myr_afr	Myr_ret	Pic_azo	Pin_pin	Pit_und	Pte_aqu	Pte_inc	Rub_ulm	Vac_cyl	Vib_tre	Woo_rad
TER-EXO-T01	0.0	0.0	0.0	0.0	0.0	0.0	0.144	0.0	0.0	0.008	0.176	0.0	0.016	0.0	0.0	0.0	0.0	0.0	0.0	0.0	0.0	0.0	0.0	0.0	0.0	0.0	0.296	0.0	0.0	0.0	0.0	0.0	0.0
TER-EXO-T02	0.0	0.0	0.024	0.0	0.048	0.0	0.0	0.0	0.0	0.0	0.416	0.008	0.0	0.0	0.0	0.264	0.008	0.0	0.0	0.016	0.0	0.0	0.0	0.0	0.0	0.0	0.072	0.008	0.024	0.016	0.0	0.0	0.0
TER-PRIBS-T28	0.008	0.0	0.0	0.0	0.0	0.0	0.088	0.312	0.0	0.0	0.168	0.0	0.0	0.0	0.008	0.016	0.016	0.0	0.0	0.0	0.0	0.0	0.0	0.0	0.0	0.0	0.184	0.0	0.0	0.0	0.0	0.0	0.0
TER-EXO-T04	0.0	0.0	0.0	0.0	0.0	0.0	0.0	0.0	0.0	0.0	0.168	0.032	0.0	0.0	0.0	0.536	0.0	0.0	0.0	0.0	0.024	0.016	0.0	0.048	0.0	0.008	0.84	0.096	0.0	0.0	0.016	0.0	0.0
TER-PRIBS-T09	0.008	0.0	0.0	0.192	0.0	0.0	0.0	0.0	0.464	0.104	0.472	0.0	0.0	0.0	0.0	0.344	0.0	0.0	0.0	0.0	0.0	0.0	0.0	0.0	0.0	0.0	0.064	0.056	0.0	0.0	0.0	0.0	0.024
TER-PRIBS-T27	0.0	0.048	0.0	0.0	0.016	0.0	0.008	0.0	0.04	0.04	0.224	0.0	0.032	0.0	0.0	0.752	0.0	0.0	0.0	0.0	0.0	0.0	0.0	0.0	0.0	0.0	0.176	0.0	0.0	0.0	0.0	0.0	0.0
TER-PRIBS-T06	0.0	0.0	0.008	0.0	0.0	0.0	0.0	0.0	0.0	0.032	0.536	0.0	0.0	0.0	0.0	0.0	0.0	0.0	0.0	0.0	0.0	0.064	0.0	0.0	0.0	0.0	0.56	0.0	0.024	0.0	0.0	0.0	0.0
TER-EXO-T09	0.0	0.0	0.0	0.0	0.0	0.0	0.0	0.0	0.0	0.04	0.952	0.0	0.0	0.0	0.0	0.0	0.0	0.0	0.0	0.0	0.0	0.016	0.0	0.0	0.0	0.0	0.16	0.0	0.0	0.0	0.0	0.0	0.0
TER-EXO-T10	0.0	0.0	0.0	0.0	0.04	0.0	0.0	0.0	0.0	0.0	1.016	0.04	0.0	0.0	0.0	0.032	0.0	0.0	0.0	0.024	0.0	0.016	0.0	0.144	0.0	0.0	0.192	0.0	0.0	0.056	0.024	0.0	0.0
TER-NFBF-T-01	0.0	0.0	0.0	0.0	0.0	0.26	0.0	0.0	0.0	0.0	0.0	0.03	0.0	0.03	0.0	0.0	0.0	0.3	0.32	0.13	0.0	0.0	0.64	0.0	0.01	0.0	0.0	0.0	0.0	0.0	0.4	0.01	0.0
TER-NFBF-T-02	0.0	0.0	0.0	0.0	0.0	0.11	0.0	0.0	0.0	0.0	0.0	0.26	0.0	0.03	0.0	0.0	0.0	0.16	0.31	0.59	0.0	0.0	1.39	0.0	0.0	0.0	0.0	0.0	0.0	0.0	0.68	0.0	0.0
TER-NFBF-TP41	0.0	0.0	0.0	0.0	0.0	0.0	0.0	0.0	0.0	0.0	0.0	0.0	0.0	0.04	0.0	0.0	0.0	0.1	0.22	0.34	0.0	0.0	0.64	0.0	0.02	0.0	0.0	0.0	0.0	0.0	0.53	0.0	0.0
TER-NFPG-T-33	0.0	0.0	0.0	0.0	0.0	0.0	0.0	0.0	0.0	0.0	0.0	0.07	0.0	0.05	0.0	0.0	0.0	0.06	0.22	0.21	0.0	0.0	0.98	0.0	0.0	0.0	0.0	0.0	0.0	0.0	0.98	0.0	0.0
TER-NFSB-T-07	0.0	0.0	0.0	0.0	0.0	0.03	0.0	0.0	0.0	0.0	0.0	0.02	0.0	0.0	0.0	0.0	0.0	0.21	0.15	0.6	0.0	0.0	0.82	0.0	0.0	0.0	0.0	0.0	0.0	0.0	0.4	0.0	0.0
TER-NFSB-T164B	0.0	0.0	0.0	0.0	0.0	0.0	0.0	0.0	0.0	0.0	0.0	0.0	0.0	0.0	0.0	0.0	0.0	0.33	0.26	0.12	0.0	0.0	0.43	0.0	0.0	0.0	0.0	0.0	0.0	0.0	0.25	0.0	0.0
TER-NFSB-TE48	0.0	0.0	0.0	0.0	0.0	0.0	0.0	0.0	0.0	0.0	0.0	0.03	0.0	0.0	0.0	0.0	0.0	0.41	0.15	0.78	0.0	0.0	0.52	0.0	0.0	0.0	0.0	0.0	0.0	0.0	0.39	0.0	0.0
TER-NFTB-T-15	0.0	0.0	0.0	0.0	0.0	0.03	0.0	0.0	0.0	0.0	0.0	0.06	0.0	0.07	0.0	0.0	0.0	0.08	0.13	0.47	0.0	0.0	0.61	0.0	0.01	0.0	0.0	0.0	0.0	0.0	0.58	0.0	0.0
TER-NFTB-T-18	0.0	0.0	0.0	0.0	0.0	0.0	0.0	0.0	0.0	0.0	0.0	0.15	0.0	0.06	0.0	0.0	0.0	0.02	0.16	0.17	0.0	0.0	1.12	0.0	0.01	0.0	0.0	0.0	0.0	0.0	0.44	0.0	0.0
