# Supplementary material for: Landscape to microhabitat: Uncovering the multiscale complexity of native and exotic forests on Terceira Island (Azores, Portugal)
Source: PLoS One. 2025 Jun 16;20(6):e0326304. doi: 10.1371/journal.pone.0326304 (PMC12169593; doi:10.1371/journal.pone.0326304)
Supplement: S1 Data — (ZIP) [file pone.0326304.s001.zip › Supp_mat (data)/S5-C_Tree_basal_area.xlsx]

## Sheet: S4-C_Tree_basal_area
locationID	Jun_bre	Lau_azo	Eri_azo	Fra_azo	Ile_per	Pic_azo	Aca_mel	Cry_jap	Euc_glo	Hyp_fol	Ile_azo	Met_exc	Mor_fay	Myr_ret	Pin_pin	Pit_und	Vac_cyl
TER-EXO-T01	0.0	9.13549373347479	0.0	0.0	0.0	0.0	0.0	688.0387556069956	132.9341662175056	0.0	0.0	0.0	0.0	0.0	0.0	411.9288025840206	0.0
TER-EXO-T02	0.0	79.31884476342333	29.356129253300097	0.0	0.0	0.0	0.0	0.0	0.0	0.0	0.0	0.0	0.0	0.0	0.0	631.741673361815	0.0
TER-PRIBS-T28	0.0	0.0	0.0	0.0	0.0	0.0	465.5321874173712	677.4310786499206	0.0	0.0	0.0	0.0	0.0	0.0	0.0	270.39231169239844	0.0
TER-EXO-T04	0.0	0.0	164.060894212703	0.0	0.0	0.0	0.0	0.0	0.0	0.0	0.0	716.8577369273604	94.66933902463664	0.5172535650486598	5.156620156177408	361.0748193925818	17.749755028323623
TER-PRIBS-T09	0.0	0.0	0.0	0.0	0.0	0.0	471.81084992234634	31.51665760577257	0.0	0.0	0.0	0.0	0.0	0.0	0.0	427.8403180196331	0.0
TER-PRIBS-T27	0.0	0.0	0.0	0.0	0.0	0.0	89.52465548919112	85.97947913181915	1309.1767308853127	0.0	0.0	0.0	0.0	0.0	0.0	509.454972837157	0.0
TER-PRIBS-T06	0.0	0.0	0.0	0.0	0.0	0.0	0.0	0.0	0.0	0.0	0.0	0.0	455.02796117330604	0.0	0.0	1307.445920879188	0.0
TER-EXO-T09	0.0	0.0	0.0	0.0	0.0	0.0	0.0	0.0	0.0	0.0	0.0	0.0	226.3780121803347	0.0	0.0	638.581357041189	0.0
TER-EXO-T10	0.0	77.94613337925574	72.30011177307075	0.0	0.0	0.0	0.0	0.0	0.0	0.8952465548919112	43.648243142952296	0.0	35.5711297810386	0.572957795130823	0.0	360.59337568972995	5.343627214310385
TER-NFBF-T-01	61.40000000000004	1.3000000000000003	0.3	0.0	6.649999999999998	0.15	0.0	0.0	0.0	0.0	0.0	0.0	0.0	0.0	0.0	0.0	0.0
TER-NFBF-T-02	217.00000000000054	0.15	15.299999999999978	0.0	2.0500000000000003	0.25	0.0	0.0	0.0	0.0	0.0	0.0	0.0	0.0	0.0	0.0	0.0
TER-NFBF-TP41	116.25000000000004	2.1000000000000014	1.2500000000000002	0.30000000000000004	2.4999999999999996	0.2	0.0	0.0	0.0	0.0	0.0	0.0	0.0	0.0	0.0	0.0	0.0
TER-NFPG-T-33	138.60000000000014	23.199999999999985	10.249999999999996	3.949999999999999	6.099999999999999	0.0	0.0	0.0	0.0	0.0	0.0	0.0	0.0	0.0	0.0	0.0	0.0
TER-NFSB-T-07	82.45	9.399999999999995	1.4500000000000006	0.0	21.449999999999996	0.0	0.0	0.0	0.0	0.0	0.0	0.0	0.0	0.0	0.0	0.0	0.0
TER-NFSB-T164B	43.899999999999906	4.35	0.0	0.0	59.04999999999996	0.0	0.0	0.0	0.0	0.0	0.0	0.0	0.0	0.0	0.0	0.0	0.0
TER-NFSB-TE48	44.99999999999997	6.249999999999999	4.8999999999999995	0.0	21.149999999999967	0.0	0.0	0.0	0.0	0.0	0.0	0.0	0.0	0.0	0.0	0.0	0.0
TER-NFTB-T-15	113.10000000000011	7.599999999999994	9.35	2.4000000000000004	18.550000000000004	6.9	0.0	0.0	0.0	0.0	0.0	0.0	0.0	0.0	0.0	0.0	0.0
TER-NFTB-T-18	118.5	3.2500000000000004	0.0	0.0	9.449999999999998	2.3000000000000007	0.0	0.0	0.0	0.0	0.0	0.0	0.0	0.0	0.0	0.0	0.0
