# Supplementary material for: Landscape to microhabitat: Uncovering the multiscale complexity of native and exotic forests on Terceira Island (Azores, Portugal)
Source: PLoS One. 2025 Jun 16;20(6):e0326304. doi: 10.1371/journal.pone.0326304 (PMC12169593; doi:10.1371/journal.pone.0326304)
Supplement: S1 Data — (ZIP) [file pone.0326304.s001.zip › Supp_mat (data)/S5_Vascular_plants_data.xlsx]

## Sheet: Information
species_code	genus	specificEpithet	colonisation_status	ABP_code	species_name	dominant_strata
Aca_mel	Acacia	melanoxylon	invasive	F00296	Acacia melanoxylon	canopy
Als_coo	Sphaeropteris	cooperi	invasive	F00035	Sphaeropteris cooperi	understory
Arc_azo	Arceuthobium	azoricum	endemic	F00487	Arceuthobium azoricum	canopy
Asp_sco	Asplenium	scolopendrium	native	F00020	Asplenium scolopendrium	ground
Ble_par	Doodia	caudata	introduced	F00032	Doodia caudata	ground
Ble_spi	Struthiopteris	spicant	native	F00031	Struthiopteris spicant	ground
Cal_vul	Calluna	vulgaris	native	F00541	Calluna vulgaris	ground
Car_cal	Cardamine	caldeirarum	endemic	F00224	Cardamine caldeirarum	ground
Car_per	Carex	peregrina	native	F01085	Carex peregrina	ground
Car_pil	Carex	pilulifera	endemic	F01087	Carex pilulifera	ground
Car_sp	Carex	sp.	NA	NA	Carex sp.	ground
Car_vul	Carex	vulcani	endemic	F01091	Carex vulcani	ground
Cent_sci	Centaurium	scilloides	endemic	F00566	Centaurium scilloides	ground
Cer_jun	Ceradenia	jungermannioides	native	F00049	Ceradenia jungermannioides	understory
Cry_jap	Cryptomeria	japonica	introduced	F00075	Cryptomeria japonica	canopy
Cul_mac	Culcita	macrocarpa	native	F00034	Culcita macrocarpa	understory
Dep_pet	Deparia	petersenii	introduced	F00026	Deparia petersenii	ground
Des_fol	Deschampsia	foliosa	endemic	F00973	Deschampsia foliosa	ground
Dip_cau	Diplazium	caudatum	native	F00027	Diplazium caudatum	understory
Dry_aem	Dryopteris	aemula	native	F00038	Dryopteris aemula	understory
Dry_azo	Dryopteris	azorica	endemic	F00041	Dryopteris azorica	understory
Dry_cri	Dryopteris	crispifolia	endemic	F00042	Dryopteris crispifolia	understory
Ela_sem	Elaphoglossum	semicylindricum	native	F00045	Elaphoglossum semicylindricum	understory
Ele_mul	Eleocharis	multicaulis	native	F01103	Eleocharis multicaulis	ground
Eri_azo	Erica	azorica	endemic	F00543	Erica azorica	canopy
Euc_glo	Eucalyptus	globulus	introduced	F00474	Eucalyptus globulus	canopy
Fra_ves	Fragaria	vesca	native	F00277	Fragaria vesca	ground
Fra_azo	Frangula	azorica	endemic	F00421	Frangula azorica	canopy
Gra_azo	Grammitis	azorica	endemic	F00050	Grammitis azorica	understory
Hed_azo	Hedera	azorica	endemic	F00499	Hedera azorica	understory
Hed_gar	Hedychium	gardnerianum	invasive	F01115	Hedychium gardnerianum	understory
Hol_rig	Holcus	rigidus	endemic	F00285	Holcus rigidus	ground
Hup_dent	Huperzia	dentata	native	F00991	Huperzia dentata	ground
Hym_tun	Hymenophyllum	tunbrigense	native	F00052	Hymenophyllum tunbrigense	understory
Hym_wil	Hymenophyllum	wilsonii	native	F00053	Hymenophyllum wilsonii	understory
Hyp_fol	Hypericum	foliosum	endemic	F00435	Hypericum foliosum	canopy
Ile_azo	Ilex	azorica	endemic	F00420	Ilex azorica	canopy
Ile_per	Ilex	azorica	endemic	F00420	Ilex azorica	canopy
Jun_bre	Juniperus	brevifolia	endemic	F00073	Juniperus brevifolia	canopy
Jun_eff	Juncus	effusus	native	F00909	Juncus effusus	understory
Lac_wat	Lactuca	watsoniana	endemic	F00807	Lactuca watsoniana	understory
Lau_azo	Laurus	azorica	endemic	F00196	Laurus azorica	canopy
Luz_pur	Luzula	purpureosplendens	endemic	F00918	Luzula purpureosplendens	ground
Lys_azo	Lysimachia	azorica	endemic	F00552	Lysimachia azorica	ground
Met_exc	Metrosideros	excelsa	invasive	F00477	Metrosideros excelsa	canopy
Mor_fay	Morella	faya	native	F00076	Morella faya	canopy
Myr_afr	Myrsine	retusa	endemic	F01178	Myrsine retusa	understory
Myr_ret	Myrsine	retusa	endemic	F01178	Myrsine retusa	understory
Osm_reg	Osmunda	regalis	native	F00030	Osmunda regalis	understory
Phy_ame	Phytolacca	americana	invasive	F00141	Phytolacca americana	understory
Pic_azo	Picconia	azorica	endemic	F00562	Picconia azorica	canopy
Pin_pin	Pinus	pinaster	introduced	F00074	Pinus pinaster	canopy
Pit_und	Pittosporum	undulatum	invasive	F00271	Pittosporum undulatum	canopy
Pla_mic	Platanthera	micrantha	endemic	F01608	Platanthera micrantha	ground
Pol_azo	Polysiphonia	azorica	endemic	F04429	Polysiphonia azorica	understory
Pol_set	Polystichum	setiferum	native	F00044	Polystichum setiferum	understory
Pot_ang	Potentilla	anglica	native	F00279	Potentilla anglica	ground
Pte_aqu	Pteridium	aquilinum	native	F00055	Pteridium aquilinum	understory
Pte_inc	Pteris	incompleta	native	F00064	Pteris incompleta	understory
Rub_ago	Rubia	agostinhoi	endemic	F00582	Rubia agostinhoi	ground
Rub_ulm	Rubus	ulmifolius	invasive	F00288	Rubus ulmifolius	understory
Sel_kra	Selaginella	kraussiana	native	F00068	Selaginella kraussiana	ground
Sib_eur	Sibthorpia	europaea	native	F00687	Sibthorpia europaea	ground
Smi_can	Smilax	canariensis	endemic	F00876	Smilax canariensis	understory
SP10	NA	NA	NA	NA	SP10	ground
SP13	NA	NA	NA	NA	SP13	understory
Tol_azo	Tolpis	azorica	endemic	F00847	Tolpis azorica	ground
Tri_spe	Vandenboschia	speciosa	native	F00054	Vandenboschia speciosa	ground
Vac_cyl	Vaccinium	cylindraceum	endemic	F00545	Vaccinium cylindraceum	canopy
Van_spe	Vandenboschia	speciosa	native	F00054	Vandenboschia speciosa	ground
Vib_tre	Viburnum	treleasei	endemic	F00720	Viburnum treleasei	understory
Woo_rad	Woodwardia	radicans	native	F00033	Woodwardia radicans	understory

## Sheet: Presence absence matrix
locationID	Aca_mel	Als_coo	Asp_sco	Ble_par	Ble_spi	Car_sp	Cry_jap	Cul_mac	Dep_pet	Dip_cau	Dry_azo	Eri_azo	Euc_glo	Hed_azo	Hed_gar	Hym_tun	Hyp_fol	Ile_azo	Lau_azo	Lys_azo	Met_exc	Mor_fay	Myr_ret	Pin_pin	Pit_und	Pte_aqu	Pte_inc	Rub_ulm	Sel_kra	SP10	Van_spe	Phy_ame	SP13	Luz_pur	Vac_cyl	Woo_rad	Jun_bre	Ile_per	Fra_azo	Myr_afr	Dry_aem	Ela_sem	Tri_spe	Pol_azo	Pla_mic	Sib_eur	Pic_azo	Cal_vul	Gra_azo
TER-PRIBS-T28	1	0	0	0	1	0	1	1	0	0	1	0	0	1	1	1	0	1	0	0	0	0	0	0	1	0	0	0	0	0	0	0	0	0	0	0	0	0	0	0	0	0	0	0	0	0	0	0	0
TER-PRIBS-T09	1	1	0	1	0	0	1	0	1	1	1	0	0	0	1	0	0	0	0	0	0	0	0	0	1	1	0	0	0	0	0	0	0	0	0	1	0	0	0	0	0	0	0	0	0	0	0	0	0
TER-EXO-T10	1	0	0	0	1	0	0	1	0	0	1	1	0	1	1	1	1	1	1	0	0	1	1	0	1	0	0	1	0	0	1	0	0	0	1	0	0	0	0	0	0	0	0	0	0	0	0	0	0
TER-EXO-T02	0	1	1	0	1	1	0	0	0	1	1	1	0	0	1	1	0	1	1	1	0	0	0	0	1	1	1	1	1	0	1	0	0	0	0	0	0	0	0	0	0	0	0	0	0	0	0	0	0
TER-PRIBS-T27	0	1	0	0	1	0	1	0	1	1	1	0	1	1	1	0	0	0	0	0	0	0	0	0	1	0	0	0	1	0	1	1	1	0	0	0	0	0	0	0	0	0	0	0	0	0	0	0	0
TER-EXO-T01	0	0	1	0	0	0	1	0	0	1	1	0	1	0	1	1	0	0	1	0	0	0	1	0	1	0	0	0	0	0	0	0	0	0	0	0	0	0	0	0	0	0	0	0	0	0	0	0	0
TER-PRIBS-T06	0	0	1	0	0	0	0	0	0	1	1	0	0	0	0	0	0	0	1	0	0	1	0	0	1	0	1	0	1	1	1	1	0	0	0	0	0	0	0	0	0	0	0	0	0	0	0	0	0
TER-EXO-T09	0	0	0	0	0	0	0	0	0	1	1	0	0	0	0	1	0	0	0	0	0	1	0	0	1	0	0	0	0	0	1	0	0	0	0	0	0	0	0	0	0	0	0	0	0	0	0	0	0
TER-EXO-T04	0	0	0	0	0	0	0	0	0	0	1	1	0	0	1	0	0	0	0	0	1	1	1	1	1	1	0	0	0	0	0	0	0	1	1	0	0	0	0	0	0	0	0	0	0	0	0	0	0
TER-NFPG-T-33	0	0	0	0	1	0	0	1	1	1	1	1	0	0	1	1	1	0	1	1	0	0	0	0	0	0	0	1	1	0	0	0	0	1	1	0	1	1	1	1	1	1	1	1	1	1	0	0	0
TER-NFTB-T-15	0	0	0	0	1	0	0	1	0	1	1	1	0	1	1	1	1	0	1	1	0	0	0	0	0	0	0	0	1	0	0	0	0	1	1	0	1	1	1	1	1	1	1	0	1	1	1	1	1
TER-NFTB-T-18	0	0	0	0	1	0	0	1	0	0	1	1	0	1	1	1	1	0	1	1	0	0	0	0	1	1	0	0	1	0	0	0	0	1	1	0	1	1	1	1	1	1	0	0	1	0	1	1	0
TER-NFBF-T-01	0	0	0	0	1	0	0	1	0	0	1	1	0	1	1	1	0	0	1	1	0	1	0	0	0	1	1	0	1	0	0	0	0	1	1	1	1	1	1	1	1	1	1	0	1	1	1	1	1
TER-NFBF-TP41	0	0	0	0	1	0	0	1	0	0	1	1	0	0	1	1	1	0	1	1	0	0	0	0	0	1	0	1	1	0	0	0	0	1	1	0	1	1	1	1	1	1	1	0	1	0	1	0	0
TER-NFBF-T-02	0	0	0	0	1	0	1	1	0	0	1	1	0	1	1	1	0	0	1	1	0	0	0	0	0	1	0	1	1	0	0	0	0	1	1	0	1	1	1	1	1	1	1	1	1	0	0	1	0
TER-NFSB-T164B	0	0	0	0	1	0	0	1	0	0	1	0	0	1	0	1	0	0	1	1	0	0	0	0	0	0	0	0	1	0	0	0	0	1	1	0	1	1	0	1	1	1	1	0	1	1	0	1	0
TER-NFSB-TE48	0	0	0	0	1	0	0	1	0	0	1	1	0	1	1	1	1	0	1	1	0	0	0	0	0	1	0	1	1	0	0	0	0	1	1	0	1	1	0	1	1	1	0	0	0	1	0	0	0
TER-NFSB-T-07	0	0	0	0	1	0	0	1	0	0	1	1	0	0	1	1	1	0	1	1	0	0	0	0	0	1	0	1	1	0	0	0	0	1	1	0	1	1	0	1	1	1	1	1	1	1	0	1	0
[truncated: 23 more columns]

## Sheet: Density
locationID	Aca_mel	Als_coo	Asp_sco	Ble_par	Ble_spi	Cal_vul	Cry_jap	Cul_mac	Dep_pet	Dip_cau	Dry_azo	Eri_azo	Euc_glo	Fra_azo	Hed_azo	Hed_gar	Ile_azo	Ile_per	Jun_bre	Lau_azo	Met_exc	Mor_fay	Myr_afr	Myr_ret	Pic_azo	Pin_pin	Pit_und	Pte_aqu	Pte_inc	Rub_ulm	Vac_cyl	Vib_tre	Woo_rad
TER-EXO-T01	0.0	0.0	0.0	0.0	0.0	0.0	0.144	0.0	0.0	0.008	0.176	0.0	0.016	0.0	0.0	0.0	0.0	0.0	0.0	0.0	0.0	0.0	0.0	0.0	0.0	0.0	0.296	0.0	0.0	0.0	0.0	0.0	0.0
TER-EXO-T02	0.0	0.0	0.024	0.0	0.048	0.0	0.0	0.0	0.0	0.0	0.416	0.008	0.0	0.0	0.0	0.264	0.008	0.0	0.0	0.016	0.0	0.0	0.0	0.0	0.0	0.0	0.072	0.008	0.024	0.016	0.0	0.0	0.0
TER-PRIBS-T28	0.008	0.0	0.0	0.0	0.0	0.0	0.088	0.312	0.0	0.0	0.168	0.0	0.0	0.0	0.008	0.016	0.016	0.0	0.0	0.0	0.0	0.0	0.0	0.0	0.0	0.0	0.184	0.0	0.0	0.0	0.0	0.0	0.0
TER-EXO-T04	0.0	0.0	0.0	0.0	0.0	0.0	0.0	0.0	0.0	0.0	0.168	0.032	0.0	0.0	0.0	0.536	0.0	0.0	0.0	0.0	0.024	0.016	0.0	0.048	0.0	0.008	0.84	0.096	0.0	0.0	0.016	0.0	0.0
TER-PRIBS-T09	0.008	0.0	0.0	0.192	0.0	0.0	0.0	0.0	0.464	0.104	0.472	0.0	0.0	0.0	0.0	0.344	0.0	0.0	0.0	0.0	0.0	0.0	0.0	0.0	0.0	0.0	0.064	0.056	0.0	0.0	0.0	0.0	0.024
TER-PRIBS-T27	0.0	0.048	0.0	0.0	0.016	0.0	0.008	0.0	0.04	0.04	0.224	0.0	0.032	0.0	0.0	0.752	0.0	0.0	0.0	0.0	0.0	0.0	0.0	0.0	0.0	0.0	0.176	0.0	0.0	0.0	0.0	0.0	0.0
TER-PRIBS-T06	0.0	0.0	0.008	0.0	0.0	0.0	0.0	0.0	0.0	0.032	0.536	0.0	0.0	0.0	0.0	0.0	0.0	0.0	0.0	0.0	0.0	0.064	0.0	0.0	0.0	0.0	0.56	0.0	0.024	0.0	0.0	0.0	0.0
TER-EXO-T09	0.0	0.0	0.0	0.0	0.0	0.0	0.0	0.0	0.0	0.04	0.952	0.0	0.0	0.0	0.0	0.0	0.0	0.0	0.0	0.0	0.0	0.016	0.0	0.0	0.0	0.0	0.16	0.0	0.0	0.0	0.0	0.0	0.0
TER-EXO-T10	0.0	0.0	0.0	0.0	0.04	0.0	0.0	0.0	0.0	0.0	1.016	0.04	0.0	0.0	0.0	0.032	0.0	0.0	0.0	0.024	0.0	0.016	0.0	0.144	0.0	0.0	0.192	0.0	0.0	0.056	0.024	0.0	0.0
TER-NFBF-T-01	0.0	0.0	0.0	0.0	0.0	0.26	0.0	0.0	0.0	0.0	0.0	0.03	0.0	0.03	0.0	0.0	0.0	0.3	0.32	0.13	0.0	0.0	0.64	0.0	0.01	0.0	0.0	0.0	0.0	0.0	0.4	0.01	0.0
TER-NFBF-T-02	0.0	0.0	0.0	0.0	0.0	0.11	0.0	0.0	0.0	0.0	0.0	0.26	0.0	0.03	0.0	0.0	0.0	0.16	0.31	0.59	0.0	0.0	1.39	0.0	0.0	0.0	0.0	0.0	0.0	0.0	0.68	0.0	0.0
TER-NFBF-TP41	0.0	0.0	0.0	0.0	0.0	0.0	0.0	0.0	0.0	0.0	0.0	0.0	0.0	0.04	0.0	0.0	0.0	0.1	0.22	0.34	0.0	0.0	0.64	0.0	0.02	0.0	0.0	0.0	0.0	0.0	0.53	0.0	0.0
TER-NFPG-T-33	0.0	0.0	0.0	0.0	0.0	0.0	0.0	0.0	0.0	0.0	0.0	0.07	0.0	0.05	0.0	0.0	0.0	0.06	0.22	0.21	0.0	0.0	0.98	0.0	0.0	0.0	0.0	0.0	0.0	0.0	0.98	0.0	0.0
TER-NFSB-T-07	0.0	0.0	0.0	0.0	0.0	0.03	0.0	0.0	0.0	0.0	0.0	0.02	0.0	0.0	0.0	0.0	0.0	0.21	0.15	0.6	0.0	0.0	0.82	0.0	0.0	0.0	0.0	0.0	0.0	0.0	0.4	0.0	0.0
TER-NFSB-T164B	0.0	0.0	0.0	0.0	0.0	0.0	0.0	0.0	0.0	0.0	0.0	0.0	0.0	0.0	0.0	0.0	0.0	0.33	0.26	0.12	0.0	0.0	0.43	0.0	0.0	0.0	0.0	0.0	0.0	0.0	0.25	0.0	0.0
TER-NFSB-TE48	0.0	0.0	0.0	0.0	0.0	0.0	0.0	0.0	0.0	0.0	0.0	0.03	0.0	0.0	0.0	0.0	0.0	0.41	0.15	0.78	0.0	0.0	0.52	0.0	0.0	0.0	0.0	0.0	0.0	0.0	0.39	0.0	0.0
TER-NFTB-T-15	0.0	0.0	0.0	0.0	0.0	0.03	0.0	0.0	0.0	0.0	0.0	0.06	0.0	0.07	0.0	0.0	0.0	0.08	0.13	0.47	0.0	0.0	0.61	0.0	0.01	0.0	0.0	0.0	0.0	0.0	0.58	0.0	0.0
TER-NFTB-T-18	0.0	0.0	0.0	0.0	0.0	0.0	0.0	0.0	0.0	0.0	0.0	0.15	0.0	0.06	0.0	0.0	0.0	0.02	0.16	0.17	0.0	0.0	1.12	0.0	0.01	0.0	0.0	0.0	0.0	0.0	0.44	0.0	0.0

## Sheet: Tree basal area
locationID	Jun_bre	Lau_azo	Eri_azo	Fra_azo	Ile_per	Pic_azo	Aca_mel	Cry_jap	Euc_glo	Hyp_fol	Ile_azo	Met_exc	Mor_fay	Myr_ret	Pin_pin	Pit_und	Vac_cyl
TER-EXO-T01	0.0	9.13549373347479	0.0	0.0	0.0	0.0	0.0	688.0387556069956	132.9341662175056	0.0	0.0	0.0	0.0	0.0	0.0	411.9288025840206	0.0
TER-EXO-T02	0.0	79.31884476342333	29.356129253300097	0.0	0.0	0.0	0.0	0.0	0.0	0.0	0.0	0.0	0.0	0.0	0.0	631.741673361815	0.0
TER-PRIBS-T28	0.0	0.0	0.0	0.0	0.0	0.0	465.5321874173712	677.4310786499206	0.0	0.0	0.0	0.0	0.0	0.0	0.0	270.39231169239844	0.0
TER-EXO-T04	0.0	0.0	164.060894212703	0.0	0.0	0.0	0.0	0.0	0.0	0.0	0.0	716.8577369273604	94.66933902463664	0.5172535650486598	5.156620156177408	361.0748193925818	17.749755028323623
TER-PRIBS-T09	0.0	0.0	0.0	0.0	0.0	0.0	471.81084992234634	31.51665760577257	0.0	0.0	0.0	0.0	0.0	0.0	0.0	427.8403180196331	0.0
TER-PRIBS-T27	0.0	0.0	0.0	0.0	0.0	0.0	89.52465548919112	85.97947913181915	1309.1767308853127	0.0	0.0	0.0	0.0	0.0	0.0	509.454972837157	0.0
TER-PRIBS-T06	0.0	0.0	0.0	0.0	0.0	0.0	0.0	0.0	0.0	0.0	0.0	0.0	455.02796117330604	0.0	0.0	1307.445920879188	0.0
TER-EXO-T09	0.0	0.0	0.0	0.0	0.0	0.0	0.0	0.0	0.0	0.0	0.0	0.0	226.3780121803347	0.0	0.0	638.581357041189	0.0
TER-EXO-T10	0.0	77.94613337925574	72.30011177307075	0.0	0.0	0.0	0.0	0.0	0.0	0.8952465548919112	43.648243142952296	0.0	35.5711297810386	0.572957795130823	0.0	360.59337568972995	5.343627214310385
TER-NFBF-T-01	61.40000000000004	1.3000000000000003	0.3	0.0	6.649999999999998	0.15	0.0	0.0	0.0	0.0	0.0	0.0	0.0	0.0	0.0	0.0	0.0
TER-NFBF-T-02	217.00000000000054	0.15	15.299999999999978	0.0	2.0500000000000003	0.25	0.0	0.0	0.0	0.0	0.0	0.0	0.0	0.0	0.0	0.0	0.0
TER-NFBF-TP41	116.25000000000004	2.1000000000000014	1.2500000000000002	0.30000000000000004	2.4999999999999996	0.2	0.0	0.0	0.0	0.0	0.0	0.0	0.0	0.0	0.0	0.0	0.0
TER-NFPG-T-33	138.60000000000014	23.199999999999985	10.249999999999996	3.949999999999999	6.099999999999999	0.0	0.0	0.0	0.0	0.0	0.0	0.0	0.0	0.0	0.0	0.0	0.0
TER-NFSB-T-07	82.45	9.399999999999995	1.4500000000000006	0.0	21.449999999999996	0.0	0.0	0.0	0.0	0.0	0.0	0.0	0.0	0.0	0.0	0.0	0.0
TER-NFSB-T164B	43.899999999999906	4.35	0.0	0.0	59.04999999999996	0.0	0.0	0.0	0.0	0.0	0.0	0.0	0.0	0.0	0.0	0.0	0.0
TER-NFSB-TE48	44.99999999999997	6.249999999999999	4.8999999999999995	0.0	21.149999999999967	0.0	0.0	0.0	0.0	0.0	0.0	0.0	0.0	0.0	0.0	0.0	0.0
TER-NFTB-T-15	113.10000000000011	7.599999999999994	9.35	2.4000000000000004	18.550000000000004	6.9	0.0	0.0	0.0	0.0	0.0	0.0	0.0	0.0	0.0	0.0	0.0
TER-NFTB-T-18	118.5	3.2500000000000004	0.0	0.0	9.449999999999998	2.3000000000000007	0.0	0.0	0.0	0.0	0.0	0.0	0.0	0.0	0.0	0.0	0.0
